# Supplementary material for: Crystal structure of diethyl 2,2′-[((1E,1′E)-{[(1R,4R)-cyclo­hexane-1,4-di­yl]bis­(aza­nylyl­idene)}bis­(methanylyl­idene))bis­(1H-pyrrole-2,1-di­yl)]di­acetate
Source: Acta Crystallogr E Crystallogr Commun. 2015 Feb 13;71(Pt 3):o165–6. doi: 10.1107/S2056989015002674 (PMC4350751; doi:10.1107/S2056989015002674)
Supplement: Supplementary file 1 [file e-71-0o165-sup1.cif]

##############################################################################
#                                                                            #
# This CIF contains the data in a paper accepted for publication in          #
# Acta Crystallographica Section E. It conforms to the requirements of       #
# Notes for Authors for Acta Crystallographica Section E, and has been       #
# peer reviewed under the auspices of the IUCr Commission on Journals.       #
#                                                                            #
# Full details of the Crystallographic Information File format               #
# are given in the paper "The Crystallographic Information File (CIF):       #
# a New Standard Archive File for Crystallography" by S. R. Hall, F. H.      #
# Allen and I. D. Brown [Acta Cryst. (1991), A47, 655-685].                  #
#                                                                            #
# The current version of the core CIF dictionary is obtainable from          #
# ftp://ftp.iucr.org/pub/cif_core.dic.                                       #
#                                                                            #
# Software is freely available for graphical display of the structure(s)     #
# in this CIF. For information consult the CIF software page                 #
# http://www.iucr.org/resources/cif/software.                                #
#                                                                            #
# This file may be used for bona fide research purposes within the           #
# scientific community so long as proper attribution is given to the journal # 
# article from which it was obtained.                                        #
#                                                                            #
##############################################################################
data_Gobal
_audit_creation_method
;
Olex2 1.2
(compiled 2014.05.21 svn.r2940 for OlexSys, GUI svn.r4846)
;
_journal_date_recd_electronic     2015-02-06
_journal_date_accepted     2015-02-08
_journal_name_full     'Acta Crystallographica, Section E'
_journal_year     2015
_journal_volume     71
_journal_issue      3
_journal_page_first     o165
_journal_page_last     o166
_journal_paper_category     HO
_journal_paper_doi     10.1107/S2056989015002674
_journal_coeditor_code     SU5080
_publ_contact_author_name     'Prof. Mohamad J. Al-Jeboori'
_publ_contact_author_address
;
Chemistry Department,
College of Education (Ibn Al-Haitham) for Pure Science,
University of Baghdad, Iraq
;
_publ_contact_author_email     'mohamadaljeboori@yahoo.com'
_publ_contact_author_fax     ?
_publ_contact_author_phone     '+964(0)7826968998'
_publ_section_title
;\
Crystal structure of diethyl
2,2'-[((1<i>E</i>,1'<i>E</i>)-{[(1<i>R</i>,4<i>R</i>)-cyclohexane-1,4-diyl]\
bis(azanylylidene)}bis(methanylylidene))bis(1<i>H</i>-pyrrole-2,1-diyl)]\
diacetate
;
_publ_section_title_footnote     .
loop_
    _publ_author_name
    _publ_author_footnote
    _publ_author_address
    'Alshawi, Jasim' .
;
Department of Chemistry, College of Education for Pure Science,
University of Basrah,
Iraq
;
    'Yousif, Muoayed' .
;
Department of Chemistry, College of Education for Pure Science,
University of Basrah,
Iraq
;
    'Zangana, Karzan H.' .
;
School of Chemistry, University of Manchester, Oxford Road,
Manchester M13 9PL,
England
;
    'Vitorica Yrezabal, Inigo J.' .
;
School of Chemistry, University of Manchester, Oxford Road,
Manchester M13 9PL,
England
;
    'Winpenny, Richard' .
;
School of Chemistry, University of Manchester, Oxford Road,
Manchester M13 9PL,
England
;
    'Al-Jeboori, Mohamad J.' .
;
Department of Chemistry,
College of Education (Ibn Al-Haitham) for Pure Science,
University of Baghdad,
Iraq
;
_publ_section_synopsis     .
_shelxl_version_number     2014/6
data_I
_database_code_depnum_ccdc_archive 'CCDC 1048163'
_chemical_name_systematic
;\
Diethyl
2,2'-[((1<i>E</i>,1'<i>E</i>)-{[(1<i>R</i>,4<i>R</i>)-cyclohexane-1,4-\
diyl]bis(azanylylidene)}bis(methanylylidene))bis(1<i>H</i>-pyrrole-\
2,1-diyl)]diacetate
;
_chemical_name_common     ?
_chemical_formula_moiety     'C24 H32 N4 O4'
_chemical_formula_sum     'C24 H32 N4 O4'
_chemical_formula_iupac     'C24 H32 N4 O4'
_chemical_formula_weight     440.54
_chemical_melting_point     ?
_symmetry_space_group_name_hall     '-P 1'
_shelx_space_group_comment
;
The symmetry employed for this shelxl refinement is uniquely defined
by the following loop, which should always be used as a source of
symmetry information in preference to the above space-group names.
They are only intended as comments.
;
_space_group_crystal_system     triclinic
_space_group_name_H-M_alt     'P -1'
_space_group_name_Hall     '-P 1'
loop_
    _space_group_symop_operation_xyz
    'x, y, z'
    '-x, -y, -z'
_cell_length_a     8.5531(6)
_cell_length_b     8.8379(7)
_cell_length_c     9.6492(9)
_cell_angle_alpha     115.166(9)
_cell_angle_beta     92.105(7)
_cell_angle_gamma     113.288(8)
_cell_volume     587.68(10)
_cell_formula_units_Z     1
_cell_measurement_reflns_used     1515
_cell_measurement_theta_min     3.27
_cell_measurement_theta_max     26.68
_cell_measurement_temperature     150
_exptl_crystal_description     block
_exptl_crystal_colour     'colourless'
_exptl_crystal_size_max     0.4
_exptl_crystal_size_mid     0.3
_exptl_crystal_size_min     0.3
_exptl_crystal_density_diffrn     1.245
_exptl_crystal_density_meas     ?
_exptl_crystal_density_method     ?
_exptl_crystal_F_000     236
_exptl_absorpt_coefficient_mu     0.086
_exptl_absorpt_correction_type     multi-scan
_exptl_absorpt_process_details
;
(CrysAlis PRO; Agilent, 2013)
;
_shelx_estimated_absorpt_T_min     ?
_shelx_estimated_absorpt_T_max     ?
_exptl_absorpt_correction_T_min     0.933
_exptl_absorpt_correction_T_max     1.000
_diffrn_ambient_temperature     150
_diffrn_radiation_type     MoK\a
_diffrn_radiation_wavelength     0.71073
_diffrn_radiation_monochromator     mirror
_diffrn_measurement_device_type
                            'Agilent SuperNova (single source at offset, Atlas)'
_diffrn_measurement_method     '\w scans'
_diffrn_detector_area_resol_mean     10.37
_diffrn_reflns_number     4657
_diffrn_reflns_av_R_equivalents     0.0282
_diffrn_reflns_theta_min     2.86
_diffrn_reflns_theta_max     29.44
_diffrn_reflns_theta_full     25.24
_diffrn_measured_fraction_theta_max     0.838
_diffrn_measured_fraction_theta_full     0.999
_diffrn_reflns_limit_h_min     -11
_diffrn_reflns_limit_h_max     11
_diffrn_reflns_limit_k_min     -10
_diffrn_reflns_limit_k_max     12
_diffrn_reflns_limit_l_min     -13
_diffrn_reflns_limit_l_max     8
_refine_special_details     ?
_reflns_number_total     2734
_reflns_number_gt     1827
_reflns_threshold_expression     I>2\s(I)
_refine_ls_structure_factor_coef     Fsqd
_refine_ls_matrix_type     full
_refine_ls_R_factor_all     0.0944
_refine_ls_R_factor_gt     0.0553
_refine_ls_wR_factor_gt     0.1009
_refine_ls_wR_factor_ref     0.1239
_refine_ls_goodness_of_fit_ref     1.074
_refine_ls_restrained_S_all     1.074
_refine_ls_number_reflns     2734
_refine_ls_number_parameters     146
_refine_ls_number_restraints     0
_refine_ls_hydrogen_treatment     constr
_refine_ls_weighting_scheme     calc
_refine_ls_weighting_details
              'w=1/[\s^2^(Fo^2^)+(0.0363P)^2^+0.1039P] where P=(Fo^2^+2Fc^2^)/3'
_atom_sites_solution_hydrogens     geom
_atom_sites_solution_primary     direct
_atom_sites_solution_secondary     ?
_refine_ls_shift/su_max     0.000
_refine_ls_shift/su_mean     0.000
_refine_diff_density_max     0.176
_refine_diff_density_min     -0.246
_refine_ls_extinction_method     none
_refine_ls_extinction_coef     .
loop_
    _atom_type_symbol
    _atom_type_description
    _atom_type_scat_dispersion_real
    _atom_type_scat_dispersion_imag
    _atom_type_scat_source
    'C' 'C' 0.0033 0.0016
                         'International Tables Vol C Tables 4.2.6.8 and 6.1.1.4'
    'H' 'H' 0.0000 0.0000
                         'International Tables Vol C Tables 4.2.6.8 and 6.1.1.4'
    'N' 'N' 0.0061 0.0033
                         'International Tables Vol C Tables 4.2.6.8 and 6.1.1.4'
    'O' 'O' 0.0106 0.0060
                         'International Tables Vol C Tables 4.2.6.8 and 6.1.1.4'
_computing_data_collection
;
CrysAlis PRO (Agilent, 2013)
;
_computing_cell_refinement
;
CrysAlis PRO (Agilent, 2013)
;
_computing_data_reduction
;
CrysAlis PRO (Agilent, 2013)
;
_computing_structure_solution
;
SHELXS2014 (Sheldrick, 2008)
;
_computing_structure_refinement
;
SHELXL2014 (Sheldrick, 2015)
;
_computing_molecular_graphics
;
PLATON (Spek, 2009)
;
_computing_publication_material
;
SHELXL2014 (Sheldrick, 2015) and PLATON (Spek, 2009)
;
loop_
    _atom_site_type_symbol
    _atom_site_label
    _atom_site_fract_x
    _atom_site_fract_y
    _atom_site_fract_z
    _atom_site_U_iso_or_equiv
    _atom_site_adp_type
    _atom_site_calc_flag
    _atom_site_occupancy
    _atom_site_disorder_assembly
    _atom_site_disorder_group
    O O13 0.46898(16) 0.46998(17) 0.19574(15) 0.0317(3) Uani d 1 . .
    O O16 0.63475(17) 0.71083(17) 0.43494(15) 0.0338(4) Uani d 1 . .
    N N1 0.67517(19) 0.9650(2) 0.32094(18) 0.0274(4) Uani d 1 . .
    N N7 0.87176(19) 0.7539(2) 0.17968(18) 0.0313(4) Uani d 1 . .
    C C12 0.5599(2) 0.6517(3) 0.3013(2) 0.0270(4) Uani d 1 . .
    C C6 0.9477(2) 0.9265(3) 0.2821(2) 0.0297(5) Uani d 1 . .
    H H6 1.0695 0.9854 0.3163 0.036 Uiso calc 1 . .
    C C5 0.8559(2) 1.0361(2) 0.3483(2) 0.0275(4) Uani d 1 . .
    C C10 0.9066(2) 0.4733(2) 0.1181(2) 0.0311(5) Uani d 1 . .
    H H10A 0.7851 0.3992 0.0575 0.037 Uiso calc 1 . .
    H H10B 0.9087 0.4935 0.2252 0.037 Uiso calc 1 . .
    C C11 0.5474(2) 0.7689(2) 0.2290(2) 0.0279(4) Uani d 1 . .
    H H11A 0.5653 0.7192 0.1233 0.033 Uiso calc 1 . .
    H H11B 0.4302 0.7597 0.2201 0.033 Uiso calc 1 . .
    C C2 0.6355(3) 1.1083(3) 0.4039(2) 0.0317(5) Uani d 1 . .
    H H2 0.5229 1.0970 0.4061 0.038 Uiso calc 1 . .
    C C9 1.0097(2) 0.3654(3) 0.0461(2) 0.0307(5) Uani d 1 . .
    H H9A 0.9545 0.2438 0.0420 0.037 Uiso calc 1 . .
    H H9B 1.1280 0.4334 0.1127 0.037 Uiso calc 1 . .
    C C8 0.9819(2) 0.6620(2) 0.1201(2) 0.0304(5) Uani d 1 . .
    H H8 1.1007 0.7412 0.1897 0.036 Uiso calc 1 . .
    C C4 0.9269(3) 1.2260(3) 0.4484(2) 0.0340(5) Uani d 1 . .
    H H4 1.0459 1.3098 0.4864 0.041 Uiso calc 1 . .
    C C3 0.7880(3) 1.2712(3) 0.4833(2) 0.0377(5) Uani d 1 . .
    H H3 0.7980 1.3898 0.5483 0.045 Uiso calc 1 . .
    C C14 0.4577(3) 0.3383(3) 0.2513(2) 0.0400(5) Uani d 1 . .
    H H14A 0.4025 0.3576 0.3392 0.048 Uiso calc 1 . .
    H H14B 0.5743 0.3562 0.2869 0.048 Uiso calc 1 . .
    C C15 0.3512(3) 0.1451(3) 0.1175(3) 0.0544(7) Uani d 1 . .
    H H15A 0.4111 0.1242 0.0342 0.082 Uiso calc 1 . .
    H H15B 0.2388 0.1314 0.0787 0.082 Uiso calc 1 . .
    H H15C 0.3349 0.0551 0.1534 0.082 Uiso calc 1 . .
loop_
    _atom_site_aniso_label
    _atom_site_aniso_U_11
    _atom_site_aniso_U_22
    _atom_site_aniso_U_33
    _atom_site_aniso_U_12
    _atom_site_aniso_U_13
    _atom_site_aniso_U_23
    O13 0.0352(8) 0.0259(7) 0.0293(8) 0.0091(6) 0.0017(6) 0.0141(6)
    O16 0.0378(8) 0.0349(7) 0.0245(8) 0.0133(6) 0.0036(6) 0.0140(6)
    N1 0.0295(8) 0.0254(8) 0.0269(9) 0.0133(7) 0.0060(6) 0.0114(7)
    N7 0.0275(8) 0.0302(8) 0.0281(9) 0.0150(7) 0.0050(7) 0.0054(7)
    C12 0.0238(10) 0.0303(10) 0.0253(10) 0.0116(8) 0.0079(8) 0.0124(8)
    C6 0.0255(10) 0.0337(10) 0.0262(10) 0.0119(9) 0.0061(8) 0.0126(9)
    C5 0.0291(10) 0.0282(10) 0.0231(10) 0.0120(8) 0.0062(8) 0.0115(8)
    C10 0.0250(10) 0.0340(10) 0.0249(10) 0.0115(9) 0.0054(8) 0.0083(8)
    C11 0.0250(10) 0.0305(10) 0.0265(10) 0.0120(8) 0.0052(8) 0.0129(8)
    C2 0.0412(11) 0.0355(10) 0.0299(11) 0.0252(10) 0.0127(9) 0.0178(9)
    C9 0.0259(10) 0.0280(10) 0.0300(11) 0.0104(8) 0.0039(8) 0.0089(8)
    C8 0.0204(9) 0.0302(10) 0.0293(11) 0.0116(8) 0.0034(7) 0.0050(8)
    C4 0.0361(11) 0.0269(10) 0.0308(11) 0.0105(9) 0.0062(9) 0.0106(9)
    C3 0.0519(13) 0.0269(10) 0.0341(12) 0.0207(10) 0.0109(10) 0.0118(9)
    C14 0.0480(13) 0.0336(11) 0.0396(13) 0.0130(10) 0.0065(10) 0.0240(10)
    C15 0.0690(16) 0.0316(11) 0.0498(15) 0.0101(12) -0.0021(12) 0.0217(11)
_geom_special_details
;
All e.s.d.'s (except the e.s.d. in the dihedral angle between two l.s. planes)
are estimated using the full covariance matrix. The cell e.s.d.'s are taken
into account individually in the estimation of e.s.d.'s in distances, angles
and torsion angles; correlations between e.s.d.'s in cell parameters are only
used when they are defined by crystal symmetry. An approximate (isotropic)
treatment of cell e.s.d.'s is used for estimating e.s.d.'s involving l.s.
planes.
;
loop_
    _geom_bond_atom_site_label_1
    _geom_bond_atom_site_label_2
    _geom_bond_site_symmetry_2
    _geom_bond_distance
    _geom_bond_publ_flag
    O13 C12 . 1.336(2) ?
    O13 C14 . 1.448(2) ?
    O16 C12 . 1.203(2) ?
    N1 C5 . 1.384(2) ?
    N1 C11 . 1.452(2) ?
    N1 C2 . 1.363(2) ?
    N7 C6 . 1.270(2) ?
    N7 C8 . 1.458(2) ?
    C12 C11 . 1.506(3) ?
    C6 C5 . 1.441(2) ?
    C5 C4 . 1.375(2) ?
    C10 C9 . 1.522(2) ?
    C10 C8 . 1.522(3) ?
    C2 C3 . 1.365(3) ?
    C9 C8 2_765 1.526(3) ?
    C8 C9 2_765 1.526(3) ?
    C4 C3 . 1.405(3) ?
    C14 C15 . 1.490(3) ?
loop_
    _geom_angle_atom_site_label_1
    _geom_angle_atom_site_label_2
    _geom_angle_atom_site_label_3
    _geom_angle_site_symmetry_1
    _geom_angle_site_symmetry_3
    _geom_angle
    _geom_angle_publ_flag
    C12 O13 C14 . . 116.15(15) ?
    C5 N1 C11 . . 126.32(15) ?
    C2 N1 C5 . . 108.70(15) ?
    C2 N1 C11 . . 124.84(15) ?
    C6 N7 C8 . . 117.71(15) ?
    O13 C12 C11 . . 109.47(16) ?
    O16 C12 O13 . . 124.75(19) ?
    O16 C12 C11 . . 125.74(17) ?
    N7 C6 C5 . . 123.74(17) ?
    N1 C5 C6 . . 124.91(15) ?
    C4 C5 N1 . . 107.27(16) ?
    C4 C5 C6 . . 127.83(17) ?
    C8 C10 C9 . . 111.74(14) ?
    N1 C11 C12 . . 112.58(15) ?
    N1 C2 C3 . . 108.91(17) ?
    C10 C9 C8 . 2_765 111.47(17) ?
    N7 C8 C10 . . 109.64(14) ?
    N7 C8 C9 . 2_765 109.49(17) ?
    C10 C8 C9 . 2_765 110.20(15) ?
    C5 C4 C3 . . 107.99(18) ?
    C2 C3 C4 . . 107.14(17) ?
    O13 C14 C15 . . 107.88(18) ?
loop_
    _geom_torsion_atom_site_label_1
    _geom_torsion_atom_site_label_2
    _geom_torsion_atom_site_label_3
    _geom_torsion_atom_site_label_4
    _geom_torsion_site_symmetry_1
    _geom_torsion_site_symmetry_2
    _geom_torsion_site_symmetry_3
    _geom_torsion_site_symmetry_4
    _geom_torsion
    _geom_torsion_publ_flag
    O13 C12 C11 N1 . . . . -166.07(14) ?
    O16 C12 C11 N1 . . . . 16.3(3) ?
    N1 C5 C4 C3 . . . . 0.4(2) ?
    N1 C2 C3 C4 . . . . -0.3(2) ?
    N7 C6 C5 N1 . . . . 6.4(3) ?
    N7 C6 C5 C4 . . . . -173.7(2) ?
    C12 O13 C14 C15 . . . . 179.68(16) ?
    C6 N7 C8 C10 . . . . 134.27(18) ?
    C6 N7 C8 C9 . . . 2_765 -104.71(19) ?
    C6 C5 C4 C3 . . . . -179.5(2) ?
    C5 N1 C11 C12 . . . . 64.5(2) ?
    C5 N1 C2 C3 . . . . 0.6(2) ?
    C5 C4 C3 C2 . . . . 0.0(2) ?
    C11 N1 C5 C6 . . . . 3.5(3) ?
    C11 N1 C5 C4 . . . . -176.36(17) ?
    C11 N1 C2 C3 . . . . 176.43(17) ?
    C2 N1 C5 C6 . . . . 179.33(19) ?
    C2 N1 C5 C4 . . . . -0.6(2) ?
    C2 N1 C11 C12 . . . . -110.7(2) ?
    C9 C10 C8 N7 . . . . 176.06(15) ?
    C9 C10 C8 C9 . . . 2_765 55.5(2) ?
    C8 N7 C6 C5 . . . . 178.46(18) ?
    C8 C10 C9 C8 . . . 2_765 -56.2(2) ?
    C14 O13 C12 O16 . . . . 2.0(3) ?
    C14 O13 C12 C11 . . . . -175.70(15) ?
loop_
    _geom_hbond_atom_site_label_D
    _geom_hbond_atom_site_label_H
    _geom_hbond_atom_site_label_A
    _geom_hbond_site_symmetry_A
    _geom_hbond_distance_DH
    _geom_hbond_distance_HA
    _geom_hbond_distance_DA
    _geom_hbond_angle_DHA
    _geom_hbond_publ_flag
    C14 H14A O16 2_666 0.97 2.50 3.317(3) 142 yes
_shelx_hkl_file
;
   0   0   2 50881.8 1148.40   1
   0   0  -2 52274.7 1056.56   3
   0   0  -3 33023.7 821.518   2
   0   0  -3 33198.7 1035.58   3
   0   0   3 34614.4 1169.49   1
   0   0  -4 614.747 145.259   2
   0   0  -4 561.880 202.350   3
   0   0   4 701.384 230.130   1
   0   0   5 3449.14 497.112   1
   0   0  -5 3453.96 442.809   3
   0   0  -5 2661.78 306.515   2
   0   0  -6 233.596 116.085   2
   0   0  -6 426.736 193.255   3
   0   0   6 560.280 238.681   1
   0   0  -7 2096.34 345.982   2
   0   0  -7 2271.06 464.940   3
   0   0  -8 2878.76 432.886   2
   0   0  -8 3037.91 560.005   3
   0   0  -9 3634.94 660.890   3
   0   0 -10 291.809 311.066   3
   0   1 -11 269.391 268.342   3
   0   1 -10 1602.84 456.076   3
   0   1  -9 4668.87 714.928   3
   0   1  -8 256.880 186.132   2
   0   1  -8 562.988 254.454   3
   0   1  -7-17.1315 111.943   2
   0   1  -7-36.2081 170.621   3
   0   1  -6 8502.02 743.366   3
   0  -1   6 8288.20 840.999   1
   0   1  -5 374.088 179.125   3
   0  -1   5 790.873 306.587   1
   0   1  -4 11.4546 107.394   3
   0  -1   4-153.367 144.942   1
   0   1  -4 188.255 162.520   1
   0  -1   3 298953. 3395.92   1
   0   1  -3 313317. 3299.10   1
   0  -1   2 7771.25 453.203   1
   0   1  -2 7651.38 437.434   1
   0   1   0 4382.15 198.902   3
   0  -1  -1 21107.6 576.800   2
   0  -1  -1 19781.8 585.731   3
   0   1   1 21280.9 529.315   2
   0   1   1 19512.3 586.501   3
   0   1   2 129.690 88.8417   3
   0  -1  -2 42.3892 78.7382   3
   0  -1  -2 32.3820 48.2261   2
   0   1   2 8.29673 34.8560   2
   0  -1  -3 11030.5 522.605   2
   0   1   3 10535.5 650.899   3
   0  -1  -3 11507.8 663.835   3
   0   1   4 18820.9 989.309   3
   0   1   4 19483.3 1088.36   1
   0  -1  -4 17702.8 737.617   2
   0  -1  -4 19427.0 980.789   3
   0   1   5 9167.88 838.136   1
   0  -1  -5 10679.8 817.381   3
   0  -1  -5 8624.63 579.447   2
   0  -1  -6 86.9336 96.8824   2
   0  -1  -6 4.70072 101.359   3
   0  -1  -7 805.848 226.123   2
   0  -1  -7 439.500 265.815   3
   0  -1  -8 514.407 234.217   2
   0  -1  -8 112.294 251.958   3
   0  -1  -9 3968.70 728.852   3
   0  -1 -10-307.779 258.303   3
   0   2 -11-135.736 192.954   3
   0   2 -10 7798.61 964.068   3
   0   2  -9 1046.89 365.933   3
   0   2  -8-9.76340 136.231   3
   0   2  -7 12414.0 955.083   3
   0   2  -6 184.464 160.984   1
   0   2  -6 9.88809 91.0067   3
   0  -2   6 244.158 188.319   1
   0  -2   5 32949.4 1503.01   1
   0   2  -5 36518.1 1473.92   1
   0   2  -4 103898. 2243.30   1
   0  -2   4 101982. 2330.58   1
   0  -2   3 478271. 4336.35   1
   0   2  -3 478472. 4277.99   1
   0  -2   2 137261. 1928.41   1
   0   2  -2 141931. 1968.83   1
   0   2  -1 18643.8 507.874   3
   0   2  -1 18848.7 587.604   1
   0  -2   0 30554.7 730.684   3
   0   2   0 30608.8 745.989   3
   0   2   0 32696.2 980.020   2
   0  -2  -1 18930.1 700.287   3
   0  -2  -1 18992.4 756.794   2
   0   2   1 18503.9 695.943   3
   0   2   1 19000.2 707.516   2
   0   2   2 13201.5 688.253   3
   0   2   2 12821.7 557.763   2
   0  -2  -2 12582.7 677.871   3
   0  -2  -2 12307.2 637.443   2
   0   2   3 47.1605 106.908   3
   0  -2  -3 233.070 130.804   2
   0  -2  -3 205.677 113.796   3
   0   2   3-16.4735 68.7513   2
   0   2   4 2179.90 379.247   3
   0  -2  -4 2253.22 318.637   2
   0  -2  -4 1852.88 345.277   3
   0  -2  -5 929.190 283.691   3
   0  -2  -5 522.146 183.259   2
   0   2   5 574.861 247.677   1
   0  -2  -6 15578.7 958.153   2
   0  -2  -6 16606.2 1195.62   3
   0  -2  -7-184.690 174.531   2
   0  -2  -7-151.021 215.097   3
   0  -2  -8 437.046 300.347   3
   0  -2  -9-85.1166 243.784   3
   0   3 -11 2133.29 545.416   3
   0   3 -10 410.650 251.809   3
   0   3  -9 1224.32 368.437   3
   0   3  -8 1439.11 346.835   3
   0   3  -7 40.8113 184.695   1
   0  -3   7-217.063 227.348   1
   0  -3   6 51638.3 2059.44   1
   0   3  -6 51336.6 1933.07   1
   0  -3   5 48295.4 1796.62   1
   0   3  -5 51960.8 1788.77   1
   0  -3   4 18630.5 1005.36   1
   0   3  -4 20718.1 1037.84   1
   0  -3   3 189249. 2736.96   1
   0   3  -3 191615. 2807.11   1
   0   3  -2 37828.4 1103.66   1
   0  -3   2 38229.0 1044.40   1
   0   3  -2 37668.9 886.038   3
   0   3  -1 6710.48 379.444   3
   0   3  -1 7430.79 448.052   1
   0  -3   1 6498.91 374.518   3
   0  -3   0 41464.1 1042.48   3
   0   3   0 41373.9 1057.73   3
   0   3   0 40239.6 1331.62   2
   0  -3  -1 120382. 2320.55   2
   0  -3  -1 123474. 2090.53   3
   0   3   1 119966. 2050.35   3
   0   3   1 118278. 2176.96   2
   0  -3  -2 22401.6 1020.76   2
   0   3   2 22520.7 905.452   2
   0  -3  -2 22481.0 1000.03   3
   0   3   2 21317.8 981.919   3
   0  -3  -3 11313.3 761.760   2
   0   3   3 10824.2 601.642   2
   0   3   3 11481.8 805.528   3
   0  -3  -3 11019.4 783.751   3
   0   3   4 20473.8 853.329   2
   0  -3  -4 22855.1 1245.88   3
   0   3   4 21569.8 1227.74   3
   0  -3  -4 21466.8 1103.78   2
   0  -3  -5 3612.54 552.331   3
   0  -3  -5 4601.31 545.729   2
   0  -3  -6 6414.93 788.366   3
   0  -3  -6 5335.31 629.561   2
   0  -3  -7 2213.49 494.352   3
   0  -3  -8 511.509 312.150   3
   0   4 -12 470.795 315.151   3
   0   4 -11 231.392 266.114   3
   0   4 -10 3282.48 612.851   3
   0   4  -9 28936.4 1651.81   3
   0   4  -8 10058.8 1016.48   1
   0   4  -7 19950.8 1314.44   1
   0  -4   7 20980.0 1429.43   1
   0  -4   6 93102.4 2776.00   1
   0   4  -6 95292.3 2696.68   1
   0   4  -5 18299.0 1110.23   1
   0  -4   5 15985.9 1049.30   1
   0   4  -4 3210.79 454.202   1
   0  -4   4 2950.46 413.683   1
   0  -4   3 105362. 2092.87   1
   0   4  -3 109852. 2283.07   1
   0   4  -2 21738.3 934.816   1
   0   4  -2 22189.9 779.930   3
   0   4  -1 81546.7 1731.98   1
   0   4  -1 78943.3 2235.01   2
   0  -4   1 82634.0 1564.46   3
   0   4  -1 77431.3 1553.31   3
   0  -4   0 24626.1 934.426   3
   0   4   0 23369.0 1173.74   2
   0   4   0 24648.1 954.194   3
   0   4   1 1195.79 259.277   2
   0  -4  -1 955.778 222.333   3
   0   4   1 1097.60 244.330   3
   0  -4  -2 145.163 113.712   3
   0   4   2 157.123 129.455   3
   0   4   2 360.354 140.652   2
   0  -4  -3 6847.04 677.998   3
   0  -4  -3 5369.14 592.626   2
   0   4   3 6229.99 648.342   3
   0   4   3 6010.18 506.783   2
   0  -4  -4 605.750 263.513   3
   0  -4  -4 338.604 172.253   2
   0   4   4 570.488 189.897   2
   0  -4  -5 987.125 330.081   3
   0  -4  -5 1127.40 368.528   2
   0  -4  -6 1630.10 445.860   3
   0  -4  -7 553.225 320.661   3
   0   5 -12 543.793 343.629   3
   0   5 -11 1776.65 458.466   3
   0   5 -10 5745.10 783.661   3
   0   5  -9 482.658 309.298   1
   0   5  -8 6005.18 810.266   1
   0  -5   7 1838.81 474.961   1
   0   5  -7 1247.97 373.831   1
   0  -5   6 885.730 281.648   1
   0   5  -6 1544.62 373.612   1
   0   5  -5 12464.1 956.524   1
   0  -5   5 12531.5 911.017   1
   0   5  -4 616.823 219.210   1
   0  -5   4 650.915 211.616   1
   0   5  -3 41175.2 1201.21   3
   0   5  -3 43435.7 1560.44   1
   0   5  -2 1173.82 334.695   2
   0   5  -2 1108.41 241.436   1
   0   5  -2 851.538 183.414   3
   0   5  -1 622.547 225.690   2
   0   5  -1 648.510 185.813   1
   0   5  -1 847.669 192.235   3
   0  -5   1 758.868 176.501   3
   0   5   0 11309.6 915.618   2
   0  -5   0 12766.2 761.888   3
   0   5   0 12950.8 781.594   3
   0   5   1 7286.92 701.861   2
   0  -5  -1 6611.64 596.657   3
   0   5   1 7431.86 647.276   3
   0  -5  -2-48.0598 123.067   3
   0   5   2 53.8026 121.757   2
   0   5   2-148.147 166.118   3
   0  -5  -3 308.224 200.269   3
   0   5   3 118.755 123.510   2
   0  -5  -4 851.881 299.835   3
   0   5   4 813.749 212.264   2
   0  -5  -5 2081.41 492.716   3
   0  -5  -6 4217.65 734.404   3
   0  -5  -7 716.294 306.144   3
   0   6 -12 1497.56 461.291   3
   0   6 -11 14250.4 1300.71   3
   0   6 -10-39.7456 206.008   1
   0   6  -9 11471.3 1169.48   1
   0   6  -8 2845.17 579.294   1
   0   6  -7 1664.91 440.301   1
   0  -6   7 1612.64 411.199   1
   0   6  -6 419.705 234.998   1
   0  -6   6 635.201 258.475   1
   0  -6   5 385.710 175.295   1
   0   6  -5-1.62413 225.224   1
   0   6  -5 312.634 151.878   3
   0   6  -4 4673.47 595.215   1
   0   6  -4 4388.10 436.549   3
   0   6  -3 18132.0 1080.40   1
   0   6  -3 20238.0 1476.36   2
   0   6  -3 20214.8 919.338   3
   0   6  -2 13853.8 795.489   3
   0   6  -2 14375.0 1193.06   2
   0   6  -2 14390.2 932.044   1
   0   6  -1 309.780 186.747   1
   0   6  -1 509.432 197.510   3
   0  -6   1 747.649 218.061   3
   0   6  -1 447.443 249.066   2
   0   6   0 269.238 156.885   3
   0   6   0 79.5493 153.369   2
   0  -6   0 90.6210 125.859   3
   0  -6  -1 23780.7 1229.04   3
   0   6   1 20813.0 1170.98   3
   0   6   1 21357.6 1306.67   2
   0   6   2 637.479 221.208   2
   0  -6  -2 938.021 298.988   3
   0   6   3 172.039 137.855   2
   0  -6  -3-185.325 174.904   3
   0  -6  -4 1648.19 399.194   3
   0  -6  -5 5598.68 826.025   3
   0  -6  -6 1015.20 490.744   3
   0   7 -12 7395.17 987.151   3
   0   7 -11 399.908 216.206   3
   0   7 -11-263.777 342.498   1
   0   7 -10-117.292 289.580   1
   0   7  -9 2226.19 591.128   1
   0   7  -8 1348.33 465.102   1
   0   7  -7 718.066 335.909   1
   0  -7   6 8275.37 818.912   1
   0   7  -6 9412.49 734.971   3
   0   7  -6 8895.54 921.676   1
   0   7  -5 995.221 245.311   3
   0   7  -5 1400.14 360.592   1
   0   7  -4 16338.1 904.758   3
   0   7  -4 18196.3 1578.28   2
   0   7  -4 19197.3 1264.62   1
   0   7  -3 19554.2 1219.48   1
   0   7  -3 18932.2 989.503   3
   0   7  -3 21279.9 1639.19   2
   0   7  -2 31401.8 1923.87   2
   0   7  -2 34549.0 1375.39   3
   0   7  -2 34915.5 1587.67   1
   0   7  -1-163.262 157.352   1
   0   7  -1 256.869 152.570   3
   0   7  -1 35.7860 134.268   2
   0   7   0 5419.76 749.134   2
   0  -7   0 4895.35 570.290   3
   0   7   1 5192.49 698.306   2
   0  -7  -1 5659.55 646.433   3
   0   7   2 58.5496 141.036   2
   0  -7  -2-151.576 188.357   3
   0  -7  -3 262.990 179.300   3
   0  -7  -4 447.420 276.733   3
   0  -7  -5 1334.94 486.026   3
   0   8 -12 1037.16 398.214   3
   0   8 -11 7.86959 210.763   1
   0   8 -10-607.978 323.703   1
   0   8  -9 1415.68 471.847   1
   0   8  -8 1361.26 415.459   1
   0   8  -7 2932.55 570.583   1
   0   8  -6-336.048 176.653   3
   0   8  -6 72.7712 201.786   1
   0   8  -5 558.983 373.184   2
   0   8  -5 469.327 246.749   1
   0   8  -5 510.131 207.719   3
   0   8  -4 4494.65 523.653   3
   0   8  -4 5361.12 709.995   1
   0   8  -4 5679.78 954.853   2
   0   8  -3 3360.29 715.219   2
   0   8  -3 4930.68 672.636   1
   0   8  -3 3477.35 456.887   3
   0   8  -2 1523.34 380.835   1
   0   8  -2 1166.89 403.313   2
   0   8  -1-379.978 277.588   2
   0   8  -1 125.910 199.342   1
   0   8   0 2330.72 497.148   1
   0   8   0 2217.85 534.737   2
   0  -8   0 2637.89 451.376   3
   0  -8  -1 789.913 273.364   3
   0   8   1 768.692 310.817   2
   0  -8  -2 225.890 195.573   3
   0  -8  -3 107.487 207.175   3
   0   9 -12 2637.93 714.908   1
   0   9 -11-140.585 261.547   1
   0   9 -10 183.392 366.483   1
   0   9  -9 1837.93 543.796   1
   0   9  -8-10.5254 235.194   1
   0   9  -7 448.946 294.780   1
   0   9  -6 2545.76 695.341   2
   0   9  -6 2568.71 541.644   1
   0   9  -5 3243.23 630.707   1
   0   9  -5 2858.06 771.169   2
   0   9  -4-153.553 201.793   1
   0   9  -4 79.9317 248.410   2
   0   9  -3 834.943 314.458   1
   0   9  -3 943.955 399.782   2
   0   9  -2-317.893 312.988   2
   0   9  -2 389.790 283.030   1
   0   9  -1 1404.36 454.929   2
   0  10  -8-399.813 320.891   2
   0  10  -7-954.440 464.525   2
   0  10  -6 4193.13 957.562   2
   0  10  -5 3608.51 841.937   2
   0  10  -4 483.060 428.341   2
   0  10  -3 84.9584 209.486   2
   0  10  -2-191.670 431.152   2
   0  11  -4 976.772 478.945   2
  -1  11  -4 1265.65 567.320   2
  -1  11  -5 201.187 488.850   2
  -1  11  -6 3541.37 988.362   2
  -1  10  -2 4639.80 772.641   1
  -1  10  -2 3500.08 723.240   2
  -1  10  -3 736.244 428.872   2
  -1  10  -3 579.507 330.801   1
  -1  10  -4-112.374 192.355   1
  -1  10  -4 213.062 212.034   2
  -1  10  -5 1740.11 506.188   1
  -1  10  -5 1875.85 640.863   2
  -1  10  -6 1099.77 487.502   2
  -1  10  -6 1014.29 404.063   1
  -1  10  -7-138.606 222.180   1
  -1  10  -8 576.854 396.347   1
  -1  10  -9-46.4158 294.281   1
  -1  10 -10 1193.51 472.090   1
  -1  10 -11 227.231 388.257   1
   1  -9  -2 842.860 328.381   3
  -1   9   1 160.547 287.308   1
   1  -9  -1 781.885 277.455   3
   1  -9   0-310.632 267.869   3
  -1   9   0-211.584 164.684   1
  -1   9  -1 1502.80 469.370   2
  -1   9  -1 957.824 385.866   1
  -1   9  -2-401.111 265.992   2
  -1   9  -2-38.3817 146.432   1
  -1   9  -3 162.388 250.678   2
  -1   9  -3 801.443 298.242   1
  -1   9  -4 761.064 333.585   1
  -1   9  -4-480.644 272.262   2
  -1   9  -5 512.933 312.783   1
  -1   9  -6 657.873 329.079   1
  -1   9  -7 87.1040 264.197   1
  -1   9  -8 458.086 314.578   1
  -1   9  -9 1752.93 507.190   1
  -1   9 -10 1918.39 612.843   1
  -1   9 -11 884.197 508.482   1
   1  -8  -4-302.107 264.452   3
   1  -8  -3 127.478 288.903   3
   1  -8  -2 3624.25 602.056   3
   1  -8  -1 1131.56 338.854   3
  -1   8   1 1083.74 334.490   2
  -1   8   0 404.191 218.171   1
   1  -8   0 342.760 205.999   3
  -1   8   0 101.766 129.028   2
   1  -8   1 3278.01 518.572   3
  -1   8  -1 2571.04 544.403   2
  -1   8  -1 2616.73 512.014   1
  -1   8  -2 1808.54 452.289   1
  -1   8  -2 1574.94 439.228   2
  -1   8  -3 1354.33 377.963   1
  -1   8  -3 854.783 397.501   2
  -1   8  -4 13821.0 1199.02   1
  -1   8  -4 13719.3 939.368   3
  -1   8  -5-93.1274 141.971   1
  -1   8  -6 881.379 341.680   1
  -1   8  -7 3766.87 710.940   1
  -1   8  -8 2563.59 646.780   1
  -1   8  -9 584.107 400.664   1
  -1   8 -10 4725.03 862.349   1
  -1   8 -11 804.104 427.716   1
  -1   8 -12 764.764 429.372   1
   1  -7  -5 706.548 360.154   3
   1  -7  -4 1397.83 425.768   3
   1  -7  -3 355.121 256.796   3
   1  -7  -2 782.158 328.802   3
  -1   7   2 822.911 263.638   2
  -1   7   1 1197.54 343.203   2
   1  -7  -1 1241.35 342.845   3
   1  -7   0 206.288 157.198   3
  -1   7   0 239.242 203.564   2
  -1   7  -1 12118.7 995.877   1
  -1   7  -1 12634.2 1121.93   2
   1  -7   1 12193.3 876.322   3
  -1   7  -1 11264.7 867.611   3
  -1   7  -2 28628.1 1503.44   1
  -1   7  -2 29741.2 1343.12   3
  -1   7  -2 30429.3 1788.06   2
  -1   7  -3 9019.19 720.610   3
  -1   7  -3 9094.40 871.833   1
  -1   7  -4 7431.84 827.658   1
  -1   7  -4 7137.85 645.601   3
   1  -7   5 1661.15 366.905   1
  -1   7  -5 2388.05 490.469   1
  -1   7  -5 1945.16 347.039   3
  -1   7  -6 212.037 225.879   1
  -1   7  -7 129.551 200.658   1
  -1   7  -8 362.370 269.067   1
  -1   7  -9 940.869 416.927   1
  -1   7 -10 2543.89 656.222   1
  -1   7 -11 6776.75 1070.75   1
  -1   7 -12 728.656 394.719   1
  -1   7 -12 1139.21 397.280   3
   1  -6  -6 2577.91 638.693   3
   1  -6  -5 311.055 245.282   3
   1  -6  -4 6791.42 827.410   3
   1  -6  -3 427.044 238.756   3
  -1   6   3 576.840 172.129   2
  -1   6   2 3279.92 433.005   2
   1  -6  -2 3227.38 552.364   3
   1  -6  -1-140.780 149.166   3
  -1   6   1 99.1567 151.583   2
  -1   6   0 2642.92 413.538   3
   1  -6   0 3031.63 438.422   3
  -1   6   0 2932.29 524.630   2
  -1   6  -1 5196.33 661.133   2
   1  -6   1 4814.23 508.959   3
  -1   6  -1 5611.73 618.173   1
  -1   6  -1 4061.00 480.887   3
  -1   6  -2 609.125 231.015   1
  -1   6  -2 435.931 172.564   3
  -1   6  -3 253.847 117.960   3
  -1   6  -3 275.368 186.298   1
  -1   6  -4 310.047 211.896   1
   1  -6   4 298.709 154.828   1
  -1   6  -4 241.749 136.206   3
  -1   6  -5 2563.26 481.868   1
   1  -6   5 2716.86 466.583   1
  -1   6  -6 11429.2 1077.75   1
   1  -6   6 13289.0 1077.54   1
  -1   6  -7 611.212 260.100   1
  -1   6  -8 1271.04 478.355   1
  -1   6  -9 712.749 360.677   1
  -1   6 -10 5227.53 848.616   1
  -1   6 -11 6842.21 947.435   3
  -1   6 -11 6478.69 1036.85   1
  -1   6 -12 845.290 405.982   3
   1  -5  -7 3357.38 656.272   3
   1  -5  -6 169.314 221.355   3
   1  -5  -5 17557.6 1345.54   3
   1  -5  -4 329.242 227.876   3
  -1   5   4 267.973 93.0519   2
  -1   5   3 77.9619 74.3805   2
   1  -5  -3 470.889 225.129   3
  -1   5   2 218.063 104.503   2
   1  -5  -2 71.1314 119.143   3
  -1   5   1 4110.02 476.919   2
  -1   5   1 4379.81 515.255   3
   1  -5  -1 4750.36 516.694   3
   1  -5   0 3796.71 440.983   3
  -1   5   0 3884.26 496.666   2
  -1   5   0 4040.41 463.584   3
  -1   5  -1 638.773 195.358   1
   1  -5   1 481.680 141.771   3
  -1   5  -1 346.820 136.753   3
  -1   5  -2 2.84079 91.4723   1
  -1   5  -2 105.723 97.1504   3
  -1   5  -3 197.742 171.131   1
  -1   5  -3 272.422 109.275   3
   1  -5   4 6342.51 631.896   1
  -1   5  -4 7451.59 734.210   1
   1  -5   5 31653.8 1521.62   1
  -1   5  -5 32247.8 1615.00   1
   1  -5   6 5093.94 703.648   1
  -1   5  -6 5859.53 746.393   1
  -1   5  -7 5382.58 762.448   1
  -1   5  -8 78851.6 2971.27   1
  -1   5  -9 8622.79 1043.32   1
  -1   5 -10 5930.09 938.041   1
  -1   5 -11 1162.11 432.537   3
  -1   5 -12 727.681 340.519   3
   1  -4  -8 830.501 355.262   3
   1  -4  -7 322.789 200.575   3
   1  -4  -6 283.080 263.317   3
   1  -4  -5 353.585 228.953   3
   1  -4  -4-251.226 196.929   3
  -1   4   3 634.611 127.345   2
  -1   4   3 572.392 222.104   3
   1  -4  -3 616.843 213.816   3
  -1   4   2 383.628 125.993   2
  -1   4   2 249.950 131.002   3
   1  -4  -2 386.288 147.838   3
  -1   4   1 43171.9 1425.76   3
  -1   4   1 42331.8 1293.08   2
   1  -4  -1 42476.1 1378.36   3
   1  -4   0 15377.6 767.832   3
  -1   4   0 15700.9 855.957   2
  -1   4   0 15843.3 799.323   3
  -1   4  -1 617.639 162.104   3
   1  -4   1 435.667 141.533   3
  -1   4  -1 604.675 189.668   1
  -1   4  -2 1177.63 250.521   1
  -1   4  -2 1263.70 216.389   3
  -1   4  -3 31119.5 1308.14   1
   1  -4   3 31186.3 1223.64   1
   1  -4   4 13613.6 903.786   1
  -1   4  -4 15429.3 998.754   1
   1  -4   5 35574.4 1633.89   1
  -1   4  -5 37010.2 1665.91   1
   1  -4   6 338.263 194.004   1
  -1   4  -6 420.428 217.827   1
  -1   4  -7 110924. 3259.37   1
  -1   4  -8 15326.0 1286.54   1
  -1   4  -9 201.420 236.086   1
  -1   4 -10 723.710 366.598   3
  -1   4 -11-44.9066 201.700   3
   1  -3  -8 626.934 333.394   3
   1  -3  -7 18233.7 1412.80   3
   1  -3  -6 2068.05 479.269   3
   1  -3  -6 2469.11 356.673   2
   1  -3  -5 6715.80 738.746   3
   1  -3  -5 6455.43 516.203   2
   1  -3  -4 12030.2 901.925   3
  -1   3   4 13604.9 959.001   3
   1  -3  -4 12073.9 640.168   2
   1  -3  -3 4285.44 498.402   3
  -1   3   3 4392.48 280.713   2
   1  -3  -3 4447.16 358.980   2
  -1   3   3 4875.76 525.154   3
  -1   3   2 767.975 209.173   3
   1  -3  -2 595.030 183.894   3
  -1   3   2 689.549 125.093   2
  -1   3   1 26431.9 826.802   2
   1  -3  -1 25807.5 970.095   3
  -1   3   1 26260.4 988.758   3
  -1   3   0 717.121 151.252   3
   1  -3   0 857.798 167.613   3
  -1   3  -1 28423.0 860.913   3
   1  -3   1 28182.5 853.468   3
  -1   3  -1 28073.6 964.549   1
  -1   3  -2 17518.3 824.019   1
   1  -3   2 17494.2 791.018   1
   1  -3   3 723.626 200.024   1
  -1   3  -3 247.942 154.190   1
  -1   3  -4 78522.2 2182.67   1
   1  -3   4 80919.5 2196.94   1
   1  -3   5 84542.4 2482.80   1
  -1   3  -5 83735.0 2431.53   1
  -1   3  -6 10852.4 952.290   1
   1  -3   6 11415.0 1006.21   1
  -1   3  -7 294.616 216.474   1
  -1   3  -8 326.929 186.157   1
  -1   3  -8-26.5837 124.094   3
  -1   3  -9 858.344 330.618   3
  -1   3 -10 792.096 381.038   3
  -1   3 -11 937.276 426.124   3
   1  -2  -9-532.514 331.228   3
   1  -2  -8 20642.8 1538.68   3
   1  -2  -7 5662.57 774.479   3
   1  -2  -7 4827.56 496.208   2
   1  -2  -6 6427.42 511.939   2
   1  -2  -6 6461.69 746.589   3
   1  -2  -5 24.2909 161.239   3
   1  -2  -5-30.9968 94.7411   2
   1  -2  -4 9810.24 496.497   2
  -1   2   4 9794.12 758.598   3
   1  -2  -4 9635.64 747.883   3
  -1   2   3 66391.5 1737.79   3
   1  -2  -3 63744.5 1109.71   2
  -1   2   2 7580.90 253.955   2
   1  -2  -2 7622.67 323.772   2
  -1   2   2 7153.42 515.014   3
   1  -2  -2 7920.09 536.149   3
  -1   2   1 15091.1 641.505   3
  -1   2   1 14627.9 417.290   2
   1  -2  -1 14899.2 646.134   3
   1  -2   0 26.1782 60.3388   3
  -1   2   0 8.14949 46.6871   3
  -1   2  -1 21238.2 727.534   1
  -1   2  -1 20895.3 622.689   3
   1  -2   1 20831.7 704.533   1
   1  -2   2 14618.5 700.602   1
  -1   2  -2 16374.4 757.770   1
  -1   2  -3 13081.0 777.426   1
   1  -2   3 12017.0 744.146   1
  -1   2  -4 41482.2 1533.30   1
   1  -2   4 39691.7 1526.84   1
   1  -2   5 162392. 3451.84   1
  -1   2  -5 162028. 3265.00   1
  -1   2  -6 1562.13 363.756   1
   1  -2   6 1757.63 395.595   1
  -1   2  -7 2033.92 355.453   2
  -1   2  -7 1903.42 389.425   3
  -1   2  -8 145.753 235.531   3
  -1   2  -9 9759.24 1034.73   3
  -1   2 -10 498.382 342.279   3
  -1   2 -11 1904.63 566.883   3
   1  -1 -10 682.834 306.598   3
   1  -1  -9 176.990 207.618   3
   1  -1  -8 2171.22 348.063   2
   1  -1  -8 2633.00 553.418   3
   1  -1  -7 5601.92 725.175   3
   1  -1  -7 5102.79 470.791   2
   1  -1  -6 422.461 242.443   3
   1  -1  -6 148.871 90.9297   2
  -1   1   5 1013.75 265.270   3
   1  -1  -5 1042.74 266.326   3
   1  -1  -5 1156.64 185.065   2
   1  -1  -4 1507.38 299.589   3
  -1   1   4 1387.93 280.482   3
   1  -1  -4 1246.60 161.543   2
   1  -1  -3 586.123 90.8259   2
  -1   1   3 575.367 165.928   3
   1  -1  -3 790.710 187.878   3
  -1   1   2 41.7753 59.1615   3
   1  -1  -2 129.416 78.1611   3
   1  -1  -1 10146.9 430.315   3
  -1   1   1 9760.53 425.161   3
  -1   1   0 47088.8 572.381   2
   1  -1   1 3853.53 281.962   1
  -1   1  -2 999999. 5601.64   1
   1  -1   3 2595.23 350.520   1
  -1   1  -3 1860.37 297.315   1
  -1   1  -3 2377.31 260.364   2
  -1   1  -4 26207.6 948.211   2
  -1   1  -4 27820.9 1215.84   1
   1  -1   4 28361.3 1300.05   1
   1  -1   5 42618.9 1780.31   1
  -1   1  -5 43087.2 1557.54   3
  -1   1  -5 41835.4 1318.74   2
  -1   1  -6 3259.49 486.380   3
   1  -1   6 3712.02 575.363   1
  -1   1  -6 2680.16 375.945   2
  -1   1  -7 22852.8 1150.54   2
  -1   1  -7 22522.3 1368.60   3
  -1   1  -8 17943.9 1333.59   3
  -1   1  -9 67.9043 223.994   3
  -1   1 -10 1109.11 400.858   3
   1   0 -10 1863.02 555.942   3
   1   0  -9-177.280 166.516   3
   1   0  -8 1949.86 456.151   3
   1   0  -8 2373.69 369.146   2
   1   0  -7 3746.13 413.080   2
   1   0  -7 4557.26 615.543   3
   1   0  -6 17655.3 1072.99   3
  -1   0   6 16135.3 1162.11   1
  -1   0   5 26616.8 1327.11   1
   1   0  -5 28287.0 1216.19   3
  -1   0   4 2552.78 341.650   3
  -1   0   4 2671.84 391.399   1
   1   0  -4 3231.84 369.434   3
   1   0  -3 23204.7 823.597   3
  -1   0   3 18232.7 749.544   3
  -1   0   2 428464. 2855.67   3
  -1   0   1 26680.8 657.775   2
   1   0  -1 26323.1 499.093   3
   1   0   1 319016. 2417.04   1
  -1   0  -1 318185. 2432.44   2
  -1   0  -1 319562. 2324.95   1
   1   0   1 317949. 2314.31   2
  -1   0  -2-13.1110 47.3888   2
  -1   0  -2 34.1581 63.4241   1
   1   0   2 44.2177 85.0977   1
   1   0   2 25.7227 52.1684   2
  -1   0  -3 8605.63 507.016   2
   1   0   3 7479.23 587.685   1
  -1   0  -3 7888.50 542.540   3
   1   0   3 7502.67 468.505   2
  -1   0  -4 20369.1 874.053   2
  -1   0  -4 20323.5 991.452   3
   1   0   4 21103.2 1125.09   1
  -1   0  -5 15072.5 943.115   3
  -1   0  -5 12941.5 762.865   2
   1   0   5 14259.7 1050.24   1
  -1   0  -6 185.253 151.377   3
  -1   0  -6 56.0497 112.532   2
  -1   0  -7 6147.35 636.477   2
  -1   0  -7 6574.68 767.592   3
  -1   0  -8 385.825 218.875   3
  -1   0  -9 1418.30 463.412   3
  -1   0 -10 636.127 383.157   3
   1   1 -11 3388.34 699.424   3
   1   1 -10 2299.37 578.727   3
   1   1  -9 476.670 290.813   3
   1   1  -9 803.026 268.175   2
   1   1  -8 2035.55 442.961   3
   1   1  -7 1470.25 347.563   3
  -1  -1   6-16.4071 139.003   1
   1   1  -6 115.196 134.172   3
  -1  -1   5 69320.3 2083.56   1
   1   1  -5 67841.7 1772.98   3
  -1  -1   4 38553.0 1349.85   1
   1   1  -4 41692.4 1220.26   3
   1   1  -3 64203.7 1252.44   3
  -1  -1   3 63389.4 1443.43   1
   1   1  -2 3940.87 232.909   3
  -1  -1   2 4403.51 299.087   1
   1   1  -1 303570. 3056.36   2
  -1  -1   1 296639. 3056.55   2
  -1  -1   0 17803.4 381.627   3
   1   1   0 18666.9 741.682   2
   1   1   0 17971.9 386.625   3
  -1  -1   0 18409.7 757.913   2
   1   1   1 18411.1 600.325   3
  -1  -1  -1 19043.7 793.156   2
  -1  -1  -1 19328.7 596.489   3
   1   1   2 21121.6 788.471   2
   1   1   2 17250.4 776.212   1
  -1  -1  -2 18617.0 819.254   2
  -1  -1  -2 19656.5 759.434   3
  -1  -1  -3 8425.77 590.744   3
  -1  -1  -3 7532.94 557.600   2
   1   1   3 7531.43 502.036   2
   1   1   3 8207.86 635.240   1
   1   1   4 34756.5 1482.45   1
  -1  -1  -4 36931.5 1340.65   2
   1   1   4 34543.7 1148.41   2
  -1  -1  -4 35141.9 1359.38   3
  -1  -1  -5 15391.9 1005.73   3
  -1  -1  -5 14324.0 894.404   2
   1   1   5 13220.6 1045.16   1
  -1  -1  -6 7964.88 738.954   2
  -1  -1  -6 9659.85 878.878   3
  -1  -1  -7 5757.66 737.297   3
  -1  -1  -7 5092.26 635.368   2
  -1  -1  -8 245.266 174.204   3
  -1  -1  -9 2537.33 604.289   3
   1   2 -11 2784.55 620.766   3
   1   2 -10 3602.32 643.824   3
   1   2  -9 4377.28 654.191   3
   1   2  -8 631.552 265.187   3
  -1  -2   7 7456.79 861.623   1
   1   2  -7 6735.79 686.947   3
   1   2  -6 23250.2 1137.58   3
  -1  -2   6 23816.7 1361.75   1
  -1  -2   5 3899.06 507.748   1
   1   2  -5 3726.09 416.538   3
  -1  -2   4 136749. 2529.90   1
   1   2  -4 141478. 2413.19   1
   1   2  -3 13994.7 649.543   1
  -1  -2   3 14441.7 699.365   1
  -1  -2   2 1062.30 154.666   1
   1   2  -2 1044.93 152.753   1
   1   2  -1 48673.4 1488.75   2
   1   2  -1 47293.9 657.242   3
   1   2  -1 47600.0 760.593   1
  -1  -2   0 267.751 133.401   2
   1   2   0 444.232 152.982   2
   1   2   0 392.947 87.7395   3
  -1  -2   0 435.670 89.6078   3
   1   2   1 14675.7 622.943   3
  -1  -2  -1 14833.8 621.301   3
   1   2   1 14433.6 774.498   2
  -1  -2  -2 17466.6 796.183   3
   1   2   2 16062.9 800.207   2
   1   2   2 17481.3 815.062   3
  -1  -2  -2 15286.5 892.498   2
   1   2   3 32569.7 1135.80   2
  -1  -2  -3 36835.8 1324.90   3
   1   2   3 34745.6 1396.95   1
   1   2   4 46329.0 1419.64   2
   1   2   4 48901.0 1855.24   1
  -1  -2  -4 48627.2 1745.47   2
  -1  -2  -4 47537.3 1697.92   3
  -1  -2  -5 2154.30 418.819   3
  -1  -2  -5 1513.48 367.239   2
  -1  -2  -6 12818.1 1073.98   3
  -1  -2  -6 10840.4 942.690   2
  -1  -2  -7 172.522 204.835   3
  -1  -2  -8 6053.15 883.397   3
  -1  -2  -9-27.8367 71.8150   3
   1   3 -12 284.345 276.627   3
   1   3 -11 189.884 185.016   3
   1   3 -10 842.467 332.111   3
   1   3  -9 474.988 264.130   3
   1   3  -8 969.697 307.139   3
  -1  -3   7 8791.87 915.911   1
   1   3  -7 10044.4 810.028   3
  -1  -3   6 7466.87 773.297   1
   1   3  -6 7321.37 699.419   1
   1   3  -5 13884.4 867.305   1
  -1  -3   5 15533.9 981.470   1
   1   3  -4 3013.11 373.674   1
  -1  -3   4 2920.64 384.680   1
  -1  -3   3 21580.5 845.602   1
   1   3  -3 21043.9 853.238   1
   1   3  -2 41477.0 1036.33   1
   1   3  -2 41853.1 803.032   3
   1   3  -2 41978.7 1644.16   2
   1   3  -1 6439.65 342.348   3
   1   3  -1 6859.43 387.507   1
   1   3  -1 5780.07 604.434   2
  -1  -3   1 6758.19 341.236   3
   1   3   0 4700.32 528.173   2
   1   3   0 3660.79 310.533   3
  -1  -3   0 3357.76 465.448   2
  -1  -3   0 3470.27 296.412   3
   1   3   1 94408.6 1799.81   3
  -1  -3  -1 94659.2 2434.06   2
  -1  -3  -1 93693.4 1784.81   3
   1   3   1 93435.5 2254.82   2
  -1  -3  -2 9832.96 669.957   3
   1   3   2 10510.6 743.628   2
  -1  -3  -2 10410.2 837.574   2
   1   3   2 9370.14 664.036   3
   1   3   3 1949.87 313.894   2
  -1  -3  -3 1620.91 326.547   3
   1   3   3 1584.45 320.213   3
  -1  -3  -3 1811.21 356.951   2
  -1  -3  -4 18952.9 1222.05   2
   1   3   4 18018.8 949.381   2
  -1  -3  -4 16351.4 1072.89   3
   1   3   4 19071.4 1251.04   1
  -1  -3  -5 31365.1 1607.39   3
  -1  -3  -5 28543.0 1551.92   2
   1   3   5 30922.6 1303.88   2
  -1  -3  -6 2235.55 619.685   3
  -1  -3  -7 1602.25 438.418   3
  -1  -3  -8 340.171 271.212   3
   1   4 -12 263.607 253.960   3
   1   4 -11 1799.00 459.585   3
   1   4 -10 158.679 227.745   3
   1   4  -9 18997.3 1290.51   3
   1   4  -8 18670.4 1180.77   3
  -1  -4   7 1778.70 413.293   1
   1   4  -7 2961.78 509.881   1
   1   4  -6 29890.7 1423.65   1
  -1  -4   6 27551.3 1458.23   1
   1   4  -5 6857.70 638.238   1
  -1  -4   5 7863.71 702.993   1
  -1  -4   4 8009.26 604.424   1
   1   4  -4 6895.10 581.537   1
  -1  -4   3 3182.59 328.167   1
   1   4  -3 3414.50 375.085   1
   1   4  -3 3283.09 273.988   3
   1   4  -2 2316.46 445.624   2
   1   4  -2 2635.53 249.390   3
   1   4  -2 2502.94 298.672   1
   1   4  -1 30968.4 914.598   3
  -1  -4   1 31558.2 904.705   3
   1   4  -1 30882.8 1539.83   2
   1   4  -1 32865.0 1013.62   1
   1   4   0 204.822 160.119   2
  -1  -4   0 348.357 120.823   3
   1   4   0 393.627 124.032   3
  -1  -4  -1 3852.87 413.877   3
   1   4   1 3487.87 500.064   2
   1   4   1 3796.98 413.923   3
  -1  -4  -1 3697.76 568.340   2
  -1  -4  -2 3957.02 474.479   3
  -1  -4  -2 4344.09 620.728   2
   1   4   2 3830.73 502.151   2
   1   4   2 4696.12 517.594   3
   1   4   3-14.4404 146.343   3
   1   4   3-139.836 135.874   2
  -1  -4  -3 14.3216 110.236   3
  -1  -4  -3-360.274 214.365   2
   1   4   4 3385.81 457.960   2
  -1  -4  -4 2535.02 513.180   2
  -1  -4  -4 3159.03 514.695   3
   1   4   5-48.1854 131.656   2
  -1  -4  -5-257.313 211.848   3
  -1  -4  -6 977.925 343.682   3
  -1  -4  -7 1607.01 531.402   3
   1   5 -12-127.968 217.705   3
   1   5 -11 502.178 332.358   3
   1   5 -10 2357.41 508.446   3
   1   5  -9 9570.11 913.850   3
   1   5  -8 2296.38 469.746   1
   1   5  -7 27708.2 1500.70   1
  -1  -5   7 25396.8 1517.93   1
   1   5  -6 25595.9 1350.40   1
  -1  -5   6 26917.8 1407.29   1
   1   5  -5 8973.08 746.748   1
  -1  -5   5 7970.64 684.040   1
  -1  -5   4 9334.25 644.922   1
   1   5  -4 8502.80 512.406   3
   1   5  -4 9692.46 723.663   1
   1   5  -3 16214.5 677.357   3
   1   5  -3 16150.5 880.965   1
   1   5  -3 17899.4 1350.51   2
   1   5  -2 5089.81 716.080   2
   1   5  -2 5653.21 501.514   1
   1   5  -2 5647.63 420.487   3
   1   5  -1 628.391 172.593   3
   1   5  -1 380.277 144.133   1
   1   5  -1 84.5750 216.631   2
  -1  -5   1 447.092 133.288   3
   1   5   0 7284.49 568.424   3
   1   5   0 6703.52 778.087   2
  -1  -5   0 6586.13 532.646   3
   1   5   1 3519.62 448.677   3
   1   5   1 3881.84 560.730   2
  -1  -5  -1 4033.43 462.860   3
   1   5   2 10307.8 885.089   2
   1   5   2 12353.9 903.124   3
  -1  -5  -2 10970.4 838.929   3
  -1  -5  -3 9822.25 861.236   3
   1   5   3 11569.8 882.410   2
  -1  -5  -4 179.305 158.677   3
   1   5   4 554.596 235.778   2
  -1  -5  -5 237.387 192.516   3
  -1  -5  -6 1642.14 458.548   3
   1   6 -12 791.990 379.960   3
   1   6 -11 81.2647 161.533   3
   1   6 -10 4142.30 654.686   3
   1   6  -9 3390.15 653.219   1
   1   6  -8 317.528 198.338   1
  -1  -6   7 291.042 204.721   1
   1   6  -7 1633.97 401.246   1
   1   6  -6 1032.81 335.374   1
  -1  -6   6 827.308 277.987   1
  -1  -6   5 10178.3 758.617   1
   1   6  -5 9475.47 612.861   3
   1   6  -5 9646.92 817.354   1
   1   6  -4 20700.0 1126.74   1
   1   6  -4 20482.8 860.818   3
   1   6  -4 21248.2 1644.10   2
   1   6  -3 694.717 216.690   1
   1   6  -3 537.470 284.703   2
   1   6  -3 608.047 169.197   3
   1   6  -2 10848.9 659.206   3
   1   6  -2 11830.2 1187.29   2
   1   6  -2 12206.1 806.210   1
   1   6  -1 15204.0 1298.49   2
  -1  -6   1 18282.4 901.914   3
   1   6  -1 17706.9 981.951   1
   1   6  -1 16779.8 876.983   3
  -1  -6   0 3294.79 432.279   3
   1   6   0 2870.56 412.437   3
   1   6   0 3553.28 620.104   2
  -1  -6  -1 2906.05 448.877   3
   1   6   1 2808.20 430.473   3
   1   6   1 2486.21 499.396   2
  -1  -6  -2 2406.60 426.917   3
   1   6   2 3655.51 591.737   2
   1   6   3-35.7305 137.573   2
  -1  -6  -3 14.9240 74.3074   3
  -1  -6  -4 79.4936 223.912   3
  -1  -6  -5 748.094 405.923   3
   1   7 -13-108.282 126.333   3
   1   7 -12 46.9701 173.583   3
   1   7 -11 573.924 311.125   3
   1   7 -10 180.038 235.098   3
   1   7 -10-336.199 266.088   1
   1   7  -9 1157.35 393.192   1
   1   7  -8 5813.75 768.063   1
  -1  -7   7 7853.26 815.355   1
   1   7  -7 7041.80 802.880   1
   1   7  -6 93.9988 153.067   1
   1   7  -6-198.249 129.007   3
  -1  -7   6-479.679 219.658   1
   1   7  -5 2688.96 681.826   2
   1   7  -5 3845.26 536.640   1
   1   7  -5 3217.09 375.438   3
   1   7  -4 10039.9 662.647   3
   1   7  -4 9658.01 1194.07   2
   1   7  -4 11159.8 892.067   1
   1   7  -3 858.161 221.149   3
   1   7  -3 674.197 363.831   2
   1   7  -3 1130.96 280.987   1
   1   7  -2 12667.3 909.898   1
   1   7  -2 12119.2 1282.15   2
   1   7  -2 10869.9 735.084   3
   1   7  -1 1549.22 474.530   2
   1   7  -1 1224.96 288.692   3
  -1  -7   1 1107.88 246.549   3
   1   7  -1 991.497 282.786   1
   1   7   0 3467.32 503.413   1
   1   7   0 4408.98 725.192   2
  -1  -7   0 3897.08 502.024   3
   1   7   1 119.875 135.056   2
  -1  -7  -1 512.186 202.340   3
  -1  -7  -2 2843.36 483.088   3
   1   7   2 2423.04 477.237   2
  -1  -7  -3-67.0797 170.491   3
  -1  -7  -4 675.321 266.460   3
   1   8 -11-192.701 206.623   3
   1   8 -10 1538.11 503.921   1
   1   8  -9 2071.55 528.063   1
   1   8  -8 102.506 215.037   1
   1   8  -7 4597.84 685.992   1
   1   8  -7 4724.81 974.466   2
   1   8  -6 2964.07 730.736   2
   1   8  -6 4457.96 632.962   1
   1   8  -5-967.163 498.126   2
   1   8  -5 206.783 216.851   1
   1   8  -4 3523.37 544.291   1
   1   8  -4 3109.97 726.109   2
   1   8  -3 668.644 255.406   1
   1   8  -3 339.122 347.755   2
   1   8  -2-695.421 393.335   2
   1   8  -2 122.615 152.513   1
   1   8  -1 981.980 446.514   2
   1   8  -1 1383.79 338.904   1
   1   8   0 137.711 315.760   2
  -1  -8   0-155.849 160.588   3
   1   8   1 438.076 338.842   2
   1   9  -9 4615.03 1059.15   2
   1   9  -8-995.047 584.436   2
   1   9  -7 2741.64 972.308   2
   1   9  -6 303.695 255.935   2
   1   9  -5 1139.13 456.981   2
   1   9  -4 1087.39 509.188   2
   1   9  -3 86.4343 366.912   2
   1   9  -2 173.638 384.522   2
   1   9  -1 711.684 374.945   2
   1  10  -6 289.153 380.180   2
   1  10  -5-622.793 402.118   2
   1  10  -4 19.4007 239.491   2
   1  10  -3 1187.88 571.338   2
   1  10  -2 3067.21 754.592   2
  -2  11  -3-263.250 273.752   1
  -2  11  -4 216.098 339.028   1
  -2  11  -4 193.349 271.090   2
  -2  11  -5 817.453 416.000   2
  -2  11  -5-659.912 383.229   1
  -2  11  -6 254.202 245.315   1
  -2  11  -6 722.384 397.430   2
  -2  11  -7 1956.30 560.691   1
  -2  11  -8 130.804 433.738   1
  -2  11  -9 3938.44 923.611   1
  -2  11 -10-72.4993 327.291   1
  -2  10   1 154.601 230.049   1
   2 -10  -1 1838.34 540.302   3
  -2  10   0 2246.43 584.067   1
  -2  10  -1 2638.97 641.021   1
  -2  10  -2 506.414 270.113   1
  -2  10  -2 300.406 321.569   2
  -2  10  -3 10782.5 1256.66   2
  -2  10  -3 9605.30 1143.01   1
  -2  10  -4 474.683 346.149   2
  -2  10  -4 889.242 356.244   1
  -2  10  -5 1262.73 588.944   1
  -2  10  -6 1201.94 498.375   1
  -2  10  -7 919.549 417.110   1
  -2  10  -8-424.408 415.432   1
  -2  10  -9-65.0207 259.708   1
  -2  10 -10 714.862 487.407   1
   2  -9  -2 181.607 154.015   3
   2  -9  -1 1028.71 337.706   3
   2  -9   0-63.2618 177.714   3
  -2   9   0-443.153 314.852   1
  -2   9  -1 34.3036 265.562   1
  -2   9  -1 330.895 191.053   2
  -2   9  -2 2278.36 540.906   2
  -2   9  -2 1858.11 466.118   1
  -2   9  -3 3826.50 744.129   2
  -2   9  -3 4153.68 715.238   1
  -2   9  -4 1067.68 371.894   1
  -2   9  -5 7409.55 1014.05   1
  -2   9  -6 884.606 366.343   1
  -2   9  -7 4207.06 789.076   1
  -2   9  -8-92.9563 350.399   1
  -2   9  -9 299.355 300.015   1
  -2   9 -10 1207.83 523.015   1
  -2   9 -11 1310.33 486.021   1
   2  -8  -4 634.249 346.815   3
   2  -8  -3 180.097 206.281   3
   2  -8  -2 782.819 322.866   3
   2  -8  -1 1575.27 401.660   3
  -2   8   1 1428.33 362.631   2
  -2   8   0 1722.80 419.988   2
  -2   8   0 1660.81 416.700   1
   2  -8   0 1665.46 408.237   3
  -2   8  -1 4301.92 655.261   1
  -2   8  -1 4160.88 685.977   2
   2  -8   1 4321.41 595.812   3
  -2   8  -2-129.652 162.051   2
  -2   8  -2 282.081 268.564   1
  -2   8  -3 98.7911 177.236   1
  -2   8  -4 7476.87 918.348   1
  -2   8  -5-53.3568 149.685   1
  -2   8  -6 5567.50 867.410   1
  -2   8  -7 417.169 243.915   1
  -2   8  -8 370.908 346.495   1
  -2   8  -9 1087.81 437.970   1
  -2   8 -10 484.485 419.861   1
  -2   8 -11-93.0874 149.163   1
   2  -7  -5 837.314 333.113   3
   2  -7  -4-149.967 193.987   3
   2  -7  -3 2713.80 545.914   3
   2  -7  -2 648.165 261.903   3
  -2   7   2 1009.58 221.534   2
   2  -7  -1 567.036 263.663   3
  -2   7   1 568.814 221.078   2
  -2   7   0 70139.1 2315.67   2
   2  -7   0 73466.7 2325.76   3
  -2   7  -1 2430.28 476.392   1
   2  -7   1 1642.30 356.272   3
  -2   7  -1 1470.60 394.656   2
  -2   7  -2 18147.7 1248.30   1
  -2   7  -2 18141.3 1086.26   3
  -2   7  -3 14544.9 1150.42   1
  -2   7  -3 16662.7 993.110   3
  -2   7  -4 1910.80 467.466   1
  -2   7  -4 1466.46 306.962   3
  -2   7  -5 296.644 239.135   1
  -2   7  -5-15.1130 139.322   3
  -2   7  -6 2738.38 580.152   1
  -2   7  -7-118.817 291.632   1
  -2   7  -8 670.935 344.680   1
  -2   7  -9-296.473 323.729   1
  -2   7 -10 413.162 278.057   1
  -2   7 -11 4497.27 908.432   1
   2  -6  -6 569.888 318.553   3
   2  -6  -5 1861.42 471.884   3
   2  -6  -4 641.632 271.446   3
  -2   6   3 32418.8 794.175   2
   2  -6  -3 33424.2 1709.78   3
   2  -6  -2 1959.64 423.557   3
  -2   6   2 2821.90 317.869   2
  -2   6   1 14610.7 868.255   2
   2  -6  -1 15276.7 1032.99   3
  -2   6   0 3663.51 498.072   3
  -2   6   0 3572.54 480.799   2
   2  -6   0 4315.81 523.282   3
  -2   6  -1 2376.75 385.831   3
   2  -6   1 2814.39 413.214   3
  -2   6  -1 2378.15 429.674   1
  -2   6  -2 3133.60 488.544   1
  -2   6  -2 2979.21 404.504   3
  -2   6  -3 2558.17 468.869   1
  -2   6  -3 2168.53 361.852   3
  -2   6  -4 3685.77 580.599   1
   2  -6   4 4242.73 564.047   1
  -2   6  -4 3512.43 453.907   3
   2  -6   5 99.7359 169.506   1
  -2   6  -5-26.9598 156.485   1
  -2   6  -6 1658.76 441.030   1
  -2   6  -7 1343.65 431.752   1
  -2   6  -8 453.871 307.443   1
  -2   6  -9 3261.90 758.814   1
  -2   6 -10 4570.22 855.537   1
  -2   6 -11 394.459 452.161   1
   2  -5  -7-36.4165 188.933   3
   2  -5  -6 431.270 259.301   3
   2  -5  -5 3204.31 574.094   3
   2  -5  -4 14315.2 1143.82   3
   2  -5  -3 17962.2 1168.79   3
  -2   5   3 17463.2 471.482   2
   2  -5  -2 7218.46 696.994   3
  -2   5   2 7242.09 431.764   2
  -2   5   2 6552.73 669.054   3
   2  -5  -1 691.191 216.681   3
  -2   5   1 1030.20 213.395   2
  -2   5   1 934.953 272.203   3
  -2   5   0 13961.8 868.276   3
   2  -5   0 13670.5 842.511   3
   2  -5   1 7754.80 613.881   3
  -2   5  -1 7118.68 645.288   1
  -2   5  -1 6986.18 577.360   3
  -2   5  -2 3845.99 424.394   3
  -2   5  -2 4567.08 543.402   1
  -2   5  -3 35354.0 1556.50   1
  -2   5  -3 36287.6 1296.90   3
   2  -5   3 38781.5 1509.34   1
   2  -5   4 8474.12 762.480   1
  -2   5  -4 6704.69 736.321   1
  -2   5  -5 7281.92 816.916   1
   2  -5   5 8097.87 806.441   1
   2  -5   6 7326.32 839.309   1
  -2   5  -6 6135.76 805.874   1
  -2   5  -7 5869.76 819.913   1
  -2   5  -8 1051.82 401.447   1
  -2   5  -9 28408.8 1929.28   1
  -2   5 -10 2326.79 591.155   1
  -2   5 -11-376.486 287.830   3
   2  -4  -8-433.677 344.968   3
   2  -4  -7 708.771 372.914   3
   2  -4  -6 13106.2 1173.13   3
   2  -4  -5 7657.06 850.087   3
   2  -4  -4 316.172 220.747   3
   2  -4  -3 25179.4 1295.04   3
  -2   4   3 25351.4 1300.67   3
  -2   4   2-79.3741 115.865   3
   2  -4  -2 79.6254 104.569   3
  -2   4   2 79.8884 43.3524   2
  -2   4   1 16569.3 673.443   2
   2  -4  -1 15344.6 855.391   3
  -2   4   1 16735.0 909.626   3
  -2   4   0 10713.6 684.734   3
   2  -4   0 11010.4 684.596   3
  -2   4  -1 27583.9 1029.36   3
   2  -4   1 28357.8 1047.62   3
  -2   4  -1 27098.2 1147.17   1
  -2   4  -2 11784.6 791.092   1
  -2   4  -2 11992.2 676.652   3
   2  -4   3 58751.6 1799.30   1
  -2   4  -3 53907.8 1845.58   1
  -2   4  -4 6541.03 710.584   1
   2  -4   4 6691.00 669.173   1
  -2   4  -5 21777.5 1352.89   1
   2  -4   5 21608.6 1336.12   1
   2  -4   6 330.166 239.309   1
  -2   4  -6 398.560 247.101   1
  -2   4  -7 180.071 218.405   1
  -2   4  -8 2857.10 583.153   1
  -2   4  -9 838.520 422.128   1
  -2   4 -10 1024.63 393.428   3
  -2   4 -11-18.8286 190.241   3
   2  -3  -9 5166.75 904.186   3
   2  -3  -8 4057.90 725.787   3
   2  -3  -7 11193.9 1112.11   3
   2  -3  -6 72860.5 2587.18   3
   2  -3  -5 1578.35 383.019   3
   2  -3  -4 6974.80 697.285   3
  -2   3   4 5377.62 608.815   3
   2  -3  -3 17393.0 994.509   3
  -2   3   3 18536.2 1023.52   3
   2  -3  -2 26283.2 1100.20   3
  -2   3   2 23107.2 1044.82   3
   2  -3  -1 1063.62 213.167   3
  -2   3   1 1334.35 236.732   3
   2  -3   0 5022.01 409.233   3
  -2   3   0 5072.76 412.370   3
  -2   3  -1 33371.9 1147.99   1
  -2   3  -1 33970.9 1014.68   3
  -2   3  -2 50655.1 1525.71   1
   2  -3   2 48486.6 1448.04   1
  -2   3  -3 3494.26 462.127   1
   2  -3   3 3463.19 442.604   1
   2  -3   4 3051.10 470.397   1
  -2   3  -4 2522.15 425.197   1
  -2   3  -5 5175.72 653.517   1
   2  -3   5 4197.34 613.789   1
  -2   3  -6 1343.58 381.245   1
   2  -3   6 785.063 293.565   1
  -2   3  -7 9602.22 990.688   1
  -2   3  -8-212.442 228.795   1
  -2   3  -9 817.213 385.762   3
  -2   3 -10 2362.98 571.710   3
  -2   3 -11 2471.88 658.494   3
   2  -2  -9 5574.76 886.676   3
   2  -2  -8 212.924 209.719   3
   2  -2  -7 7027.03 469.018   2
   2  -2  -7 7956.45 892.983   3
   2  -2  -6 2077.35 452.098   3
   2  -2  -6 2055.06 222.167   2
   2  -2  -5 13515.2 470.929   2
  -2   2   5 13362.5 963.403   3
   2  -2  -5 13640.4 969.395   3
  -2   2   4 1804.58 336.349   3
   2  -2  -4 2157.75 362.578   3
   2  -2  -4 1582.21 123.584   2
  -2   2   3 32333.6 1222.04   3
   2  -2  -3 34141.0 1259.19   3
  -2   2   2 3917.25 391.857   3
   2  -2  -2 4486.32 416.060   3
  -2   2   1 14406.4 341.343   2
   2  -2  -1 15563.3 666.242   3
  -2   2   0 4954.22 265.942   2
  -2   2   0 4918.02 345.816   3
   2  -2   0 5400.78 359.192   3
  -2   2  -1 53048.6 1296.76   1
   2  -2   1 53486.4 1281.02   1
  -2   2  -1 54365.8 1060.26   2
  -2   2  -2 4425.72 364.541   2
   2  -2   2 5271.36 459.098   1
  -2   2  -2 5687.08 496.216   1
  -2   2  -3 574.977 197.237   1
  -2   2  -3 317.637 136.358   2
   2  -2   3 483.886 178.913   1
  -2   2  -4 6240.94 518.512   2
   2  -2   4 5692.97 611.459   1
  -2   2  -4 5497.59 608.543   1
  -2   2  -5 939.009 283.604   1
  -2   2  -5 940.505 235.091   2
   2  -2   5 792.971 266.843   1
  -2   2  -6 10271.9 769.315   2
  -2   2  -6 11641.9 1006.04   1
   2  -2   6 10697.6 1011.48   1
  -2   2  -7-278.410 239.424   3
  -2   2  -7-81.9293 136.300   1
  -2   2  -7 101.330 152.655   2
  -2   2  -8 5241.84 751.804   3
  -2   2  -9 9917.49 1071.49   3
  -2   2 -10 13086.2 1319.52   3
   2  -1 -10 2766.63 635.713   3
   2  -1  -9 14707.0 1337.35   3
   2  -1  -8 311.794 251.590   3
   2  -1  -8 183.713 152.191   2
   2  -1  -7 4129.99 603.490   3
   2  -1  -7 3305.66 332.479   2
   2  -1  -6 468.331 218.760   3
   2  -1  -6 777.477 159.374   2
   2  -1  -5-90.0970 131.732   3
  -2   1   5 36.4880 121.317   3
  -2   1   4 918.433 232.449   3
   2  -1  -4 922.116 225.763   3
   2  -1  -3 51.1713 96.3176   3
  -2   1   3 183.550 124.879   3
   2  -1  -3 116.462 68.8369   2
   2  -1  -2 13887.0 472.264   2
   2  -1  -2 14207.2 630.386   3
  -2   1   2 13878.7 624.597   3
   2  -1  -1 33699.7 812.278   3
   2  -1  -1 33497.6 727.927   2
  -2   1   1 34503.9 846.194   3
  -2   1   1 36191.5 830.514   2
  -2   1   0 452804. 2737.67   3
  -2   1   0 454170. 3025.86   1
   2  -1   1 14639.8 578.008   2
   2  -1   1 14145.0 602.841   1
  -2   1  -1 15746.3 618.005   2
  -2   1  -1 14214.0 632.028   1
   2  -1   2 13495.1 620.518   2
  -2   1  -2 13122.4 631.022   2
  -2   1  -2 13189.0 713.356   1
   2  -1   2 12336.6 687.631   1
  -2   1  -3 12676.4 678.183   2
  -2   1  -3 11943.6 767.538   1
   2  -1   4 582.335 211.543   1
  -2   1  -4 485.745 172.574   2
  -2   1  -4 444.001 186.003   1
   2  -1   5 15733.3 1148.48   1
  -2   1  -5 16294.4 1079.56   1
  -2   1  -5 18164.4 967.705   2
   2  -1   6 3070.56 577.159   1
  -2   1  -6 3233.95 503.171   3
  -2   1  -6 2638.07 428.127   2
  -2   1  -7 3573.98 584.966   3
  -2   1  -8 4344.17 694.063   3
  -2   1  -9 6305.96 899.692   3
  -2   1 -10 44.8270 137.633   3
   2   0 -10 2135.31 567.117   3
   2   0  -9 3523.20 644.120   3
   2   0  -8 1659.31 427.824   3
   2   0  -8 1644.90 292.686   2
   2   0  -7 585.599 268.063   3
  -2   0   6 7812.27 802.113   1
   2   0  -6 8134.05 715.050   3
  -2   0   5 20933.6 1047.42   3
   2   0  -5 19040.2 986.256   3
  -2   0   4 17160.0 832.052   3
   2   0  -4 15813.9 792.776   3
   2   0  -3 246.253 100.912   3
  -2   0   3 278.058 110.249   3
  -2   0   2 420704. 2832.60   3
   2   0  -2 428561. 3679.15   2
   2   0  -2 422113. 2842.76   3
   2   0  -1 5748.12 427.856   2
  -2   0   1 5639.29 435.946   2
   2   0  -1 5218.36 241.148   3
  -2   0   1 5263.55 247.812   3
   2   0   0 245657. 1736.70   1
   2   0   0 253697. 2785.77   2
  -2   0   0 247914. 2903.10   2
  -2   0   0 250703. 1864.34   1
   2   0   1 154085. 2168.74   2
   2   0   1 148613. 1915.22   1
  -2   0  -1 148510. 1875.90   1
  -2   0  -1 151850. 2324.29   2
   2   0   2 11103.2 613.259   2
   2   0   2 9822.94 617.455   1
  -2   0  -2 10420.0 650.910   2
  -2   0  -2 9564.02 566.557   1
  -2   0  -3 6837.19 567.867   2
  -2   0  -3 5898.58 525.925   1
   2   0   3 6328.04 496.922   2
   2   0   3 6320.74 580.232   1
  -2   0  -4 3175.58 413.691   3
   2   0   4 2891.45 456.456   1
   2   0   4 3688.95 417.906   2
  -2   0  -4 3711.91 449.608   2
  -2   0  -5 3018.99 444.884   2
  -2   0  -5 2685.88 436.720   3
   2   0   5 3677.15 572.393   1
  -2   0  -6 7174.31 753.644   3
  -2   0  -6 6500.78 682.464   2
  -2   0  -7 45.4990 181.667   3
  -2   0  -8 2357.04 524.072   3
  -2   0  -9 3970.46 732.840   3
  -2   0 -10 2394.22 644.949   3
   2   1 -11 257.828 259.879   3
   2   1 -10 890.463 385.530   3
   2   1  -9 1201.65 365.247   3
   2   1  -8 639.765 262.048   3
   2   1  -7 8461.43 774.930   3
  -2  -1   6 46.5629 128.599   1
   2   1  -6-42.9159 126.420   3
  -2  -1   5 1610.55 331.093   1
   2   1  -5 1386.49 256.005   3
  -2  -1   4 2261.19 329.109   1
   2   1  -4 2139.50 268.883   3
   2   1  -3 5466.10 345.840   3
  -2  -1   3 4707.20 376.524   1
   2   1  -3 5441.44 537.863   2
   2   1  -2 38164.0 1344.53   2
  -2  -1   2 38968.5 798.279   1
   2   1  -2 39445.6 635.237   3
  -2  -1   1 109828. 2280.54   2
   2   1  -1 118832. 2310.56   2
   2   1   0 494.250 161.169   2
   2   1   0 766.835 92.6392   1
  -2  -1   0 745.560 204.865   2
  -2  -1   0 881.644 101.228   3
   2   1   1 59534.4 1218.19   1
  -2  -1  -1 58282.7 1725.90   2
   2   1   1 59972.3 1597.73   2
  -2  -1  -1 58166.2 1117.98   3
  -2  -1  -2 26012.3 921.868   3
   2   1   2 26695.9 1070.00   2
   2   1   2 25213.8 1005.10   1
  -2  -1  -2 26076.3 1198.40   2
  -2  -1  -3 247.206 156.427   2
   2   1   3 313.039 151.852   1
  -2  -1  -3 232.732 146.137   3
   2   1   3 220.564 124.339   2
   2   1   4 14241.6 852.309   2
   2   1   4 13031.9 965.440   1
  -2  -1  -4 15142.5 1014.67   2
  -2  -1  -4 15155.0 919.230   3
   2   1   5 7392.69 664.402   2
   2   1   5 7692.63 842.035   1
  -2  -1  -5 7843.07 785.151   2
  -2  -1  -5 7082.28 708.803   3
  -2  -1  -6 16993.0 1217.80   2
  -2  -1  -6 17655.3 1221.33   3
  -2  -1  -7 822.327 362.754   3
  -2  -1  -8-221.433 173.798   3
  -2  -1  -9 2096.02 610.514   3
   2   2 -11 3699.71 711.492   3
   2   2 -10 108.439 247.558   3
   2   2  -9 1763.43 428.949   3
   2   2  -8 461.302 189.086   3
  -2  -2   7-249.773 231.500   1
   2   2  -7-147.649 148.292   3
   2   2  -6 995.520 237.542   3
  -2  -2   6 603.401 241.820   1
  -2  -2   5 28489.3 1283.65   1
   2   2  -5 26052.9 995.063   3
   2   2  -4 864.922 162.151   3
  -2  -2   4 918.550 220.219   1
   2   2  -3 10582.7 848.255   2
  -2  -2   3 11302.8 574.486   1
   2   2  -3 11136.6 415.062   3
   2   2  -2 1484.80 325.547   2
  -2  -2   2 1622.52 143.388   1
   2   2  -1-25.5391 129.164   2
  -2  -2   1-50.5884 135.331   2
   2   2   0 13661.4 892.961   2
  -2  -2   0 13530.0 457.539   3
   2   2   0 13758.5 451.007   1
  -2  -2  -1 42856.8 1071.92   3
   2   2   1 42889.7 1111.95   1
   2   2   1 43406.6 1553.79   2
  -2  -2  -1 41881.6 1689.14   2
  -2  -2  -2 2828.93 338.766   3
   2   2   2 2996.79 370.048   1
  -2  -2  -2 2844.36 469.724   2
   2   2   2 2751.61 405.861   2
   2   2   3 9460.71 721.513   2
   2   2   3 9835.33 769.608   1
  -2  -2  -3 9356.02 865.351   2
  -2  -2  -3 9749.34 704.251   3
  -2  -2  -4 769.006 306.807   2
   2   2   4 879.210 308.177   1
  -2  -2  -4 570.565 205.110   3
   2   2   4 817.762 244.256   2
  -2  -2  -5 4151.65 584.603   3
  -2  -2  -5 2722.69 510.723   2
   2   2   5 3173.88 466.364   2
  -2  -2  -6 12835.8 1093.49   3
  -2  -2  -7 6157.89 819.963   3
  -2  -2  -8 492.027 250.793   3
   2   3 -12 1475.05 491.837   3
   2   3 -11 987.217 371.702   3
   2   3 -10 2242.17 489.202   3
   2   3  -9 5699.25 712.068   3
   2   3  -8-22.5979 152.508   3
   2   3  -7 5425.94 569.208   3
  -2  -3   7 5176.71 699.371   1
   2   3  -6 3397.49 404.514   3
  -2  -3   6 3169.06 501.123   1
  -2  -3   5 15000.8 924.725   1
   2   3  -5 14096.9 703.749   3
   2   3  -4 23622.8 898.333   1
  -2  -3   4 22682.9 975.554   1
   2   3  -4 24501.7 1459.21   2
   2   3  -3 20011.4 664.005   1
   2   3  -3 18964.8 1250.54   2
  -2  -3   3 18147.3 655.745   1
   2   3  -2 298.588 203.809   2
   2   3  -2 259.668 50.7035   3
   2   3  -2 241.810 71.7103   1
   2   3  -1 146972. 3331.84   2
  -2  -3   1 145666. 3396.79   2
   2   3  -1 145272. 1424.64   1
  -2  -3   1 143594. 1360.27   3
   2   3  -1 143083. 1392.23   3
  -2  -3   0 55.8150 58.4930   3
  -2  -3   0 98.3387 138.979   2
   2   3   0-16.7853 62.4074   3
   2   3   0 51.1324 119.122   2
   2   3   1 4379.42 403.456   1
  -2  -3  -1 4328.86 606.383   2
   2   3   1 4029.41 530.503   2
  -2  -3  -1 4207.32 381.237   3
   2   3   2 22468.2 1064.61   1
   2   3   2 23196.0 1255.20   2
  -2  -3  -2 23003.6 1426.97   2
  -2  -3  -2 21460.4 991.552   3
   2   3   3 673.833 245.350   1
  -2  -3  -3 1112.31 266.366   3
  -2  -3  -3 261.921 235.647   2
   2   3   3 452.956 213.382   2
   2   3   4 1021.02 333.858   1
   2   3   4 765.436 258.296   2
  -2  -3  -4 1056.04 302.914   3
  -2  -3  -4 828.766 320.809   2
   2   3   5 5027.25 599.239   2
  -2  -3  -5 4772.51 650.881   3
  -2  -3  -6 1505.48 422.554   3
  -2  -3  -7 1005.82 374.970   3
  -2  -3  -8 1922.93 543.749   3
   2   4 -12-158.248 268.498   3
   2   4 -11 2820.49 587.922   3
   2   4 -10 1319.31 381.914   3
   2   4  -9 12755.0 1023.03   3
   2   4  -8 7306.98 707.310   3
   2   4  -7 9497.57 730.733   3
  -2  -4   7 9471.17 929.869   1
   2   4  -6 1026.92 239.987   3
   2   4  -6 487.202 211.487   1
  -2  -4   6 1226.93 320.535   1
   2   4  -5 30143.2 1181.59   1
  -2  -4   5 30428.5 1282.76   1
   2   4  -4 5984.88 472.955   1
   2   4  -4 6406.03 822.223   2
  -2  -4   4 7316.49 508.150   1
   2   4  -3 5841.57 400.931   1
   2   4  -3 6611.72 808.744   2
   2   4  -3 5892.82 295.736   3
   2   4  -2 7132.14 840.055   2
   2   4  -2 7679.56 423.718   1
   2   4  -2 6737.95 322.983   3
   2   4  -1 24438.2 1485.62   2
  -2  -4   1 25550.5 736.383   3
   2   4  -1 24622.0 741.497   3
   2   4  -1 25991.8 792.419   1
  -2  -4   0 73.8585 177.112   2
   2   4   0 27.5406 66.5060   3
   2   4   0-109.155 168.989   2
  -2  -4   0 85.7454 72.7874   3
  -2  -4  -1 620.712 191.755   3
   2   4   1 927.218 290.025   2
  -2  -4  -1 801.450 311.812   2
   2   4   1 896.080 223.666   3
   2   4   2 149.944 166.214   1
  -2  -4  -2-217.695 185.076   2
   2   4   2-27.7296 125.298   2
  -2  -4  -2-225.496 148.566   3
   2   4   3 395.050 253.079   1
  -2  -4  -3 577.492 241.628   3
   2   4   3 820.808 278.269   2
  -2  -4  -4 2889.72 503.350   3
   2   4   4 1860.37 404.712   2
  -2  -4  -5 392.203 245.130   3
   2   4   5 432.750 231.150   2
  -2  -4  -6 326.051 235.239   3
  -2  -4  -7 201.209 300.002   3
   2   5 -12 7.50361 222.388   3
   2   5 -11 1668.85 435.644   3
   2   5 -10 666.549 292.525   3
   2   5  -9 256.826 232.830   3
   2   5  -8 2356.03 405.419   3
   2   5  -7 1092.19 241.120   3
  -2  -5   7 1238.43 353.068   1
   2   5  -7 1021.48 302.529   1
  -2  -5   6 3345.17 473.839   1
   2   5  -6 3317.68 455.135   1
   2   5  -5 10058.0 699.355   1
   2   5  -5 11878.9 1226.65   2
  -2  -5   5 10901.3 718.563   1
   2   5  -4 4194.52 732.534   2
   2   5  -4 3396.22 375.743   1
   2   5  -4 3276.99 275.196   3
   2   5  -3 1337.42 168.981   3
   2   5  -3 1374.83 460.625   2
   2   5  -3 1714.88 241.492   1
   2   5  -2 55626.5 1349.70   1
   2   5  -2 57783.0 2554.02   2
   2   5  -2 55911.7 1132.99   3
   2   5  -1 2275.45 475.269   2
  -2  -5   1 1872.92 243.129   3
   2   5  -1 2070.72 279.635   1
   2   5  -1 2184.66 280.959   3
  -2  -5   0 631.021 177.196   3
   2   5   0 492.889 168.814   3
   2   5   0 633.229 291.063   2
   2   5   1 10983.4 767.627   3
  -2  -5  -1 11428.9 752.760   3
   2   5   1 10628.7 1025.66   2
   2   5   2 15.0798 122.558   2
  -2  -5  -2 148.943 139.523   3
   2   5   2 104.591 84.4448   1
  -2  -5  -3 799.073 260.351   3
   2   5   3 377.832 232.463   2
  -2  -5  -4 39.4399 144.948   3
   2   5   4 55.6818 143.530   2
  -2  -5  -5 6468.49 835.829   3
  -2  -5  -6 931.005 369.954   3
   2   6 -13-112.267 266.764   3
   2   6 -12 494.304 306.448   3
   2   6 -11 2249.42 513.676   3
   2   6 -10 1141.79 348.235   3
   2   6  -9-147.612 135.043   3
   2   6  -8 1194.49 284.046   3
   2   6  -8 1697.23 404.371   1
   2   6  -7 4753.82 596.519   1
  -2  -6   7 4190.64 588.983   1
   2   6  -6-126.499 134.612   1
   2   6  -6 275.847 234.341   2
  -2  -6   6 66.0586 122.686   1
   2   6  -6 105.107 98.5155   3
   2   6  -5 113.307 94.8452   3
   2   6  -5 302.757 226.108   2
   2   6  -5 178.519 138.322   1
   2   6  -4 1966.60 549.510   2
   2   6  -4 2520.02 352.946   1
   2   6  -4 2454.53 256.681   3
   2   6  -3 7803.95 454.908   3
   2   6  -3 8073.89 1061.10   2
   2   6  -3 9577.28 629.463   1
   2   6  -2 6268.41 904.634   2
   2   6  -2 6815.68 542.721   1
   2   6  -2 6518.39 452.584   3
  -2  -6   1 3402.50 365.990   3
   2   6  -1 3718.51 718.127   2
   2   6  -1 3283.23 394.600   1
   2   6  -1 3409.80 375.187   3
  -2  -6   0 1471.00 279.081   3
   2   6   0 1352.62 426.711   2
   2   6   0 1530.51 292.726   1
   2   6   0 822.484 234.632   3
  -2  -6  -1 180.621 139.671   3
   2   6   1 363.096 274.028   2
  -2  -6  -2 132.015 146.652   3
   2   6   2 409.429 213.762   2
  -2  -6  -3 463.314 204.095   3
   2   6   3 768.346 313.447   2
  -2  -6  -4 841.678 284.008   3
   2   7 -11 507.048 288.225   3
   2   7 -10 147.380 132.938   3
   2   7  -9 35.4832 66.9936   3
   2   7  -8 1020.41 528.169   2
   2   7  -8 822.006 337.067   1
   2   7  -7-849.039 480.990   2
   2   7  -7-1.48754 141.425   1
   2   7  -6 3175.16 743.997   2
   2   7  -6 3505.44 475.871   1
   2   7  -5 9233.33 1260.33   2
   2   7  -5 7881.00 660.982   1
   2   7  -4 29461.5 1216.42   1
   2   7  -4 27316.9 2112.98   2
   2   7  -3-24.0647 218.427   2
   2   7  -3 77.7173 116.125   1
   2   7  -2 2097.81 604.253   2
   2   7  -2 3527.48 436.270   1
   2   7  -1 1819.56 490.545   2
  -2  -7   0 575.112 184.891   3
   2   7   0 975.940 399.477   2
   2   7   1 1585.21 443.555   2
   2   7   2-392.801 303.314   2
   2   8 -10 29.5057 312.688   2
   2   8  -9-417.847 471.292   2
   2   8  -8-533.183 365.108   2
   2   8  -7 2124.67 689.831   2
   2   8  -6-60.5436 389.002   2
   2   8  -5 210.228 231.674   2
   2   8  -4 1579.12 559.823   2
   2   8  -3 205.240 321.513   2
   2   8  -2-341.022 370.953   2
   2   8  -1 502.463 390.490   2
   2   8   0 1062.88 432.705   2
   2   9  -7 1024.93 508.935   2
   2   9  -6 1516.22 670.073   2
   2   9  -5 5254.48 1122.61   2
   2   9  -4-468.051 442.893   2
   2   9  -3 119.587 317.452   2
   2   9  -2 1070.32 486.614   2
   2   9  -1 837.434 373.832   2
  -3  12  -5 830.638 436.769   1
  -3  12  -6 1927.67 628.360   1
  -3  12  -6 4392.68 1010.43   2
  -3  12  -7 14.3708 284.720   1
  -3  11  -1 487.885 340.694   1
  -3  11  -2 1779.83 613.694   1
  -3  11  -3 894.186 415.306   1
  -3  11  -4 1720.98 596.349   2
  -3  11  -4 2906.23 707.093   1
  -3  11  -5 5204.40 922.971   1
  -3  11  -6 1902.38 601.737   1
  -3  11  -7 11206.7 1462.88   1
  -3  11  -8 469.615 393.474   1
  -3  11  -9 637.924 430.165   1
   3 -10  -1-263.610 225.739   3
  -3  10   1 648.032 359.429   1
  -3  10   0-149.449 252.318   1
  -3  10  -1-520.543 325.116   1
  -3  10  -2 2995.40 684.661   1
  -3  10  -2 2124.97 535.910   2
  -3  10  -3-350.525 377.733   2
  -3  10  -3-83.2733 274.968   1
  -3  10  -4 7565.90 1068.38   1
  -3  10  -5 11266.7 1288.61   1
  -3  10  -6 931.354 430.364   1
  -3  10  -7 2269.81 657.455   1
  -3  10  -8 366.449 351.913   1
  -3  10  -9 1074.83 461.611   1
  -3  10 -10 506.695 425.663   1
   3  -9  -2 286.545 198.417   3
   3  -9  -1 87.3800 123.333   3
   3  -9   0 123.563 141.103   3
  -3   9   0 66.3749 168.836   1
  -3   9  -1-39.7966 122.187   2
  -3   9  -1 156.602 288.818   1
  -3   9  -2 3208.60 613.730   2
  -3   9  -2 3119.73 650.354   1
  -3   9  -3 606.690 280.241   1
  -3   9  -4 1576.07 483.985   1
  -3   9  -5 7580.08 1049.34   1
  -3   9  -6 87.3058 253.975   1
  -3   9  -7 1666.00 518.605   1
  -3   9  -8 1545.81 566.803   1
  -3   9  -9 1622.62 556.612   1
  -3   9 -10 3294.87 728.568   1
   3  -8  -4 103.605 126.795   3
   3  -8  -3-57.4443 145.882   3
   3  -8  -2 1194.89 426.624   3
   3  -8  -1 501.477 273.033   3
   3  -8   0 373.365 212.496   3
  -3   8   0 319.365 210.253   1
  -3   8  -1 761.593 272.572   2
  -3   8  -1 128.295 165.842   1
  -3   8  -2 87734.6 3060.61   1
  -3   8  -3 2407.50 542.125   1
  -3   8  -4 16519.4 1399.06   1
  -3   8  -5 969.961 402.531   1
  -3   8  -6 2109.82 539.412   1
  -3   8  -7 2324.00 595.704   1
  -3   8  -8 1325.79 532.832   1
  -3   8  -9-121.986 312.119   1
  -3   8 -10 1239.80 574.171   1
  -3   8 -11-29.2867 94.7721   1
   3  -7  -5 212.796 230.354   3
   3  -7  -4-128.073 228.195   3
   3  -7  -3 426.392 227.321   3
   3  -7  -2 917.037 332.424   3
  -3   7   2 1110.14 160.110   2
  -3   7   1 18478.5 953.639   2
   3  -7  -1 16312.2 1188.98   3
   3  -7   0 203.236 156.077   3
  -3   7   0 216.596 168.741   2
  -3   7  -1 70689.9 2573.28   1
   3  -7   1 70894.2 2282.04   3
  -3   7  -2 1784.39 427.153   1
  -3   7  -3-45.9551 149.390   1
  -3   7  -4-205.793 193.126   1
  -3   7  -5 10320.0 1094.47   1
  -3   7  -6 3651.79 691.559   1
  -3   7  -7-31.9344 255.368   1
  -3   7  -8 112.839 243.204   1
  -3   7  -9 4443.83 868.513   1
  -3   7 -10 571.310 364.798   1
  -3   7 -11 120.406 217.329   1
   3  -6  -6 46.9066 148.914   3
   3  -6  -5 3408.68 634.525   3
   3  -6  -4 595.086 266.904   3
   3  -6  -3 2793.28 504.053   3
  -3   6   2 6676.09 320.766   2
   3  -6  -2 7408.68 779.722   3
   3  -6  -1 30907.5 1497.10   3
  -3   6   1 27952.3 1058.06   2
  -3   6   0 327.318 193.403   3
   3  -6   0 714.966 258.128   3
   3  -6   1 2418.89 404.068   3
  -3   6  -1 3699.22 540.398   1
  -3   6  -1 2743.56 393.600   3
  -3   6  -2 4674.99 623.544   1
  -3   6  -2 5010.73 549.650   3
  -3   6  -3 509.543 209.258   3
  -3   6  -3 417.409 252.060   1
  -3   6  -4 15523.4 988.221   3
  -3   6  -4 14933.7 1199.50   1
   3  -6   4 16090.6 1131.75   1
  -3   6  -5 627.946 287.513   1
  -3   6  -6-205.962 249.161   1
  -3   6  -7 2875.51 638.147   1
  -3   6  -8 3570.96 743.092   1
  -3   6  -9-588.677 447.958   1
  -3   6 -10 978.630 438.844   1
  -3   6 -11-14.4065 450.840   1
   3  -5  -7 1403.47 486.628   3
   3  -5  -6 720.949 340.889   3
   3  -5  -5 683.538 334.567   3
   3  -5  -4 30201.5 1644.34   3
   3  -5  -3 362.748 177.679   3
   3  -5  -2 17184.3 1081.92   3
  -3   5   1 19447.6 776.868   2
  -3   5   1 19156.7 1101.97   3
   3  -5  -1 18750.8 1070.01   3
  -3   5   0 3953.01 479.388   3
   3  -5   0 5072.86 533.212   3
  -3   5  -1 2021.85 330.123   3
  -3   5  -1 3009.17 467.103   1
   3  -5   1 2588.03 373.921   3
  -3   5  -2 4656.99 495.076   3
  -3   5  -2 4815.49 594.924   1
   3  -5   3 61812.6 2020.04   1
  -3   5  -3 63141.9 2189.29   1
  -3   5  -3 58557.2 1774.33   3
  -3   5  -4 994.120 318.935   1
   3  -5   4 1325.58 341.681   1
  -3   5  -5 11714.7 1079.23   1
   3  -5   5 10800.4 980.333   1
  -3   5  -6 23950.6 1615.18   1
  -3   5  -7 21447.8 1611.39   1
  -3   5  -8 6429.12 916.622   1
  -3   5  -9-71.6678 356.325   1
  -3   5 -10 195.058 245.313   1
  -3   5 -11 102.610 218.235   3
  -3   5 -11 393.818 380.669   1
   3  -4  -8 367.676 286.323   3
   3  -4  -7 11501.1 1193.61   3
   3  -4  -6 9469.52 1010.07   3
   3  -4  -5 14991.9 1180.97   3
   3  -4  -4 16667.8 1153.91   3
  -3   4   3 4738.09 583.699   3
   3  -4  -3 5405.37 613.735   3
  -3   4   2 13465.7 899.718   3
   3  -4  -2 12972.3 863.735   3
  -3   4   1 7958.75 335.266   2
   3  -4  -1 7718.88 625.324   3
  -3   4   1 8187.66 660.835   3
   3  -4   0 8332.95 624.148   3
  -3   4   0 9948.19 679.958   3
  -3   4  -1 91735.4 1993.62   3
  -3   4  -1 93264.4 2268.67   1
  -3   4  -2 68021.8 2036.27   1
  -3   4  -2 66436.0 1722.55   3
   3  -4   3 21502.8 1154.00   1
  -3   4  -3 21966.2 1258.35   1
  -3   4  -4-70.6524 177.408   1
   3  -4   4-1.50620 108.966   1
  -3   4  -5 24415.7 1505.63   1
   3  -4   5 23079.6 1407.45   1
  -3   4  -6 941.198 340.234   1
  -3   4  -7 19000.8 1486.86   1
  -3   4  -8 864.931 384.793   1
  -3   4  -9 787.165 376.195   1
  -3   4 -10 988.539 396.939   3
  -3   4 -10 1677.68 534.429   1
  -3   4 -11 143.180 219.323   3
   3  -3  -9 893.952 415.013   3
   3  -3  -8 10998.1 1206.27   3
   3  -3  -7 778.604 338.190   3
   3  -3  -6 75.7081 183.266   3
   3  -3  -5 3202.81 522.527   3
  -3   3   4 2164.99 384.950   3
   3  -3  -4 2503.40 421.386   3
   3  -3  -3 11715.3 819.181   3
  -3   3   3 11981.3 841.449   3
   3  -3  -2 5165.03 502.267   3
  -3   3   2 4912.92 508.260   3
  -3   3   1 79043.8 1102.00   2
  -3   3   1 81635.6 1873.57   3
  -3   3   0 4736.70 322.064   2
   3  -3   0 5488.82 452.932   3
  -3   3   0 4429.56 411.638   3
  -3   3  -1 1916.74 327.032   1
  -3   3  -1 1740.91 261.404   3
  -3   3  -1 1759.18 233.628   2
  -3   3  -2 14543.8 716.409   2
  -3   3  -2 16008.9 936.059   1
   3  -3   2 14640.9 854.897   1
  -3   3  -3 44105.6 1360.08   2
  -3   3  -3 42506.1 1665.81   1
   3  -3   3 43086.0 1595.74   1
   3  -3   4 1081.75 303.425   1
  -3   3  -4 544.053 245.992   1
  -3   3  -4 1152.75 261.913   2
  -3   3  -5 1356.21 354.520   1
   3  -3   5 1717.53 425.466   1
  -3   3  -5 1458.85 322.057   2
   3  -3   6 3311.17 596.991   1
  -3   3  -6 3809.99 643.706   1
  -3   3  -6 2638.88 432.686   2
  -3   3  -7 1727.45 472.447   1
  -3   3  -8 2094.41 519.510   1
  -3   3  -9 973.389 369.477   3
  -3   3 -10 100.133 203.109   3
   3  -2  -9 7139.35 990.390   3
   3  -2  -8 1234.03 397.930   3
   3  -2  -7 15422.5 501.847   2
   3  -2  -7 16390.0 604.725   2
   3  -2  -7 17571.6 1292.60   3
   3  -2  -6 9134.38 335.730   2
   3  -2  -6 9748.34 421.621   2
   3  -2  -6 10630.1 933.587   3
   3  -2  -5 378.340 73.1890   2
   3  -2  -5 284.826 186.587   3
  -3   2   5 451.316 303.542   3
   3  -2  -5 477.471 68.4649   2
   3  -2  -4 14873.2 926.496   3
  -3   2   4 17206.8 991.151   3
   3  -2  -3 3837.69 183.397   2
  -3   2   3 4752.95 484.785   3
   3  -2  -3 4159.33 457.373   3
   3  -2  -2 77000.4 984.706   2
  -3   2   2 76633.5 1240.25   2
  -3   2   2 80073.7 1770.53   3
   3  -2  -2 76826.2 1710.38   3
   3  -2  -1 10989.2 441.993   2
  -3   2   1 12041.0 545.430   2
   3  -2  -1 11794.1 618.536   3
  -3   2   1 11201.7 607.172   3
   3  -2   0 49886.0 1072.25   2
  -3   2   0 49536.0 1153.15   2
   3  -2   0 46848.6 1165.53   3
   3  -2   1 7771.56 531.604   1
   3  -2   1 7122.87 469.960   2
  -3   2  -1 7547.52 490.501   2
  -3   2  -1 8093.72 573.286   1
  -3   2  -2 2219.26 354.898   1
   3  -2   2 1890.21 304.265   1
   3  -2   2 2378.95 314.226   2
  -3   2  -2 2383.73 309.263   2
  -3   2  -3 15130.9 813.445   2
  -3   2  -3 15454.1 963.146   1
   3  -2   3 14007.8 911.925   1
  -3   2  -4 3826.57 451.544   2
   3  -2   4 4102.91 551.890   1
  -3   2  -4 4279.66 564.918   1
  -3   2  -5 17736.9 1031.45   2
  -3   2  -5 17525.2 1185.15   1
   3  -2   5 16975.7 1225.76   1
  -3   2  -6 548.114 273.239   1
  -3   2  -6 518.666 225.827   2
  -3   2  -7 33208.5 1878.70   1
  -3   2  -8 943.144 389.948   3
  -3   2  -9 45.0557 198.368   3
  -3   2 -10 798.599 375.849   3
   3  -1 -10 15745.1 1465.30   3
   3  -1  -9 183.026 204.335   3
   3  -1  -8 4459.31 689.609   3
   3  -1  -8 4764.64 406.900   2
   3  -1  -7-4.37581 139.629   3
   3  -1  -6 19112.3 929.915   2
   3  -1  -6 19108.2 1168.78   3
   3  -1  -5 5411.39 570.282   3
   3  -1  -5 5576.37 465.577   2
  -3   1   5 5779.61 585.324   3
   3  -1  -4 23201.7 882.187   2
   3  -1  -4 23104.2 1058.20   3
  -3   1   4 22561.7 1033.51   3
   3  -1  -3 182.730 103.118   2
   3  -1  -3-101.888 103.444   3
  -3   1   3 44.5090 87.4419   3
   3  -1  -2 124171. 1881.20   3
   3  -1  -2 121942. 1915.98   2
  -3   1   2 120192. 2056.93   2
   3  -1  -1 9913.75 549.027   2
  -3   1   1 9988.15 484.634   3
  -3   1   1 10947.1 644.178   2
   3  -1  -1 9804.99 481.129   3
  -3   1   0 260727. 3178.02   2
  -3   1   0 264337. 2374.16   3
  -3   1   0 267990. 2724.37   1
   3  -1   1 5093.61 427.544   2
  -3   1  -1 5150.50 469.425   2
  -3   1  -1 4795.19 420.924   1
   3  -1   1 5363.88 418.441   1
  -3   1  -2 58761.0 1632.11   2
  -3   1  -2 57284.2 1605.82   1
   3  -1   2 56331.0 1580.17   1
   3  -1   3 41356.4 1381.17   2
  -3   1  -3 42327.0 1471.92   2
  -3   1  -3 41984.9 1523.80   1
   3  -1   3 41001.8 1543.15   1
   3  -1   4 4621.79 503.601   2
  -3   1  -4 5567.79 605.187   1
  -3   1  -4 4434.56 512.373   2
   3  -1   4 4843.85 594.528   1
  -3   1  -5 256.222 159.587   1
   3  -1   5 99.2083 192.434   1
  -3   1  -5 280.947 176.167   2
  -3   1  -6 25206.7 1430.61   3
  -3   1  -7 4373.76 649.893   3
  -3   1  -8 76.6643 160.827   3
  -3   1  -9 870.543 367.578   3
  -3   1 -10 1076.47 443.560   3
   3   0 -11 2434.75 614.907   3
   3   0 -10 1862.60 546.070   3
   3   0  -9 1681.30 454.846   3
   3   0  -8 3313.78 575.417   3
   3   0  -7 22747.3 1312.97   3
   3   0  -6 888.955 267.941   3
  -3   0   6 476.695 190.891   3
   3   0  -5 17079.8 987.383   2
   3   0  -5 16665.8 917.855   3
  -3   0   5 14873.9 876.436   3
   3   0  -4 7996.57 646.708   2
   3   0  -4 7327.60 544.718   3
   3   0  -3 2305.02 346.032   2
   3   0  -3 2288.46 265.488   3
  -3   0   3 2483.57 273.566   3
   3   0  -2 113683. 2323.13   2
  -3   0   2 116016. 2404.09   2
  -3   0   2 116744. 1542.90   3
   3   0  -2 119797. 1524.40   3
  -3   0   1 58248.7 1723.57   2
  -3   0   1 59241.1 929.947   3
   3   0   0 4280.59 448.020   2
  -3   0   0 3451.08 433.206   2
  -3   0   0 3848.22 293.361   1
   3   0   1 37066.4 1294.99   2
  -3   0  -1 38977.6 1077.22   1
  -3   0  -1 38588.2 1459.21   2
   3   0   1 38995.7 1060.72   1
   3   0   2 20703.4 989.027   2
  -3   0  -2 19661.9 884.108   1
  -3   0  -2 19811.6 1089.92   2
   3   0   2 18721.3 910.146   1
  -3   0  -3 40386.4 1423.09   1
   3   0   3 41914.9 1462.44   2
  -3   0  -3 37877.4 1569.74   2
   3   0   3 38848.3 1500.28   1
  -3   0  -4 15789.9 962.928   3
   3   0   4 15874.7 953.095   2
  -3   0  -4 17274.5 1117.42   2
   3   0   4 14756.7 1048.79   1
  -3   0  -5 4205.99 558.117   3
   3   0   5 4527.98 560.517   2
   3   0   5 4425.39 644.558   1
  -3   0  -5 3242.25 526.128   2
  -3   0  -6 23609.0 1401.86   3
  -3   0  -7 8606.11 946.722   3
  -3   0  -8-178.492 187.506   3
  -3   0  -9 198.859 219.967   3
   3   1 -11 887.103 396.321   3
   3   1 -10 6843.61 907.564   3
   3   1  -9 463.106 262.464   3
   3   1  -8 476.031 209.466   3
   3   1  -7 1312.91 327.225   3
  -3  -1   6-132.567 135.712   1
   3   1  -6-17.7915 78.2849   3
  -3  -1   5 2733.45 405.261   1
   3   1  -5 2321.67 321.490   3
   3   1  -5 2512.34 439.795   2
   3   1  -4 11.0198 74.0994   3
  -3  -1   4 180.162 99.7905   3
  -3  -1   4 152.881 115.558   1
   3   1  -4 197.482 130.344   2
  -3  -1   3 4830.25 319.021   3
   3   1  -3 5246.77 327.431   3
   3   1  -2 12968.6 350.172   3
   3   1  -2 14630.4 956.895   2
  -3  -1   2 13529.8 944.396   2
  -3  -1   2 13317.9 362.250   3
  -3  -1   1 3036.67 475.092   2
   3   1  -1 3995.71 498.332   2
   3   1   0 5124.86 252.179   1
   3   1   0 4417.96 530.485   2
  -3  -1   0 5124.06 598.261   2
  -3  -1  -1-94.9829 174.519   2
  -3  -1  -1 87.5320 88.5627   3
   3   1   1 20.1690 131.374   2
   3   1   1 81.4997 94.1483   1
   3   1   2 26297.7 1217.03   2
   3   1   2 25254.3 1071.04   1
  -3  -1  -2 25580.7 1393.86   2
  -3  -1  -2 27220.8 1002.29   3
  -3  -1  -3 356.018 184.858   2
  -3  -1  -3 321.938 128.832   3
   3   1   3 370.293 210.556   1
   3   1   3 208.773 152.261   2
   3   1   4 6190.50 639.860   2
   3   1   4 6014.99 703.739   1
  -3  -1  -4 4394.64 627.602   2
  -3  -1  -4 5563.70 587.945   3
  -3  -1  -5 2284.90 425.179   3
   3   1   5 2728.74 530.454   1
   3   1   5 2837.72 467.121   2
  -3  -1  -6-168.521 189.448   3
  -3  -1  -7 355.112 233.403   3
  -3  -1  -8 1066.76 431.856   3
  -3  -1  -9 208.834 300.841   3
   3   2 -12 1879.55 540.251   3
   3   2 -11 3853.78 689.250   3
   3   2 -10 5462.55 771.360   3
   3   2  -9 7822.31 830.213   3
   3   2  -8 2149.04 409.592   3
  -3  -2   7 295.440 192.816   1
   3   2  -7 692.257 210.315   3
  -3  -2   6 1028.15 314.823   1
   3   2  -6 1226.99 248.098   3
  -3  -2   5 72.9823 136.347   1
   3   2  -5 56.3507 158.792   2
   3   2  -5 229.599 107.524   3
  -3  -2   4 41968.0 1275.19   1
   3   2  -4 40878.1 1835.66   2
   3   2  -4 43480.5 986.276   3
  -3  -2   3 15628.9 610.255   1
   3   2  -3 14945.1 386.406   3
   3   2  -3 14948.4 1101.35   2
   3   2  -2-66.3340 158.430   2
  -3  -2   2 135.628 156.404   2
   3   2  -1 1904.45 385.589   2
  -3  -2   1 1761.84 403.364   2
   3   2   0 15020.9 1041.12   2
  -3  -2   0 14401.1 1106.01   2
   3   2   0 14143.6 445.593   1
  -3  -2   0 15478.8 497.980   3
   3   2   1 29960.8 1454.40   2
   3   2   1 30247.7 989.418   1
  -3  -2  -1 30107.1 1639.08   2
  -3  -2  -1 31396.0 940.633   3
  -3  -2  -2 13398.9 735.185   3
   3   2   2 13018.4 951.098   2
   3   2   2 12919.8 796.725   1
  -3  -2  -2 14232.8 1146.76   2
  -3  -2  -3 44.7281 193.202   2
  -3  -2  -3-119.260 95.2772   3
   3   2   3-70.3125 110.552   1
   3   2   3 59.7384 144.443   2
   3   2   4 54418.9 1983.86   2
   3   2   4 51545.3 2083.76   1
  -3  -2  -4 53475.2 1881.22   3
   3   2   5 1679.85 379.383   2
  -3  -2  -5 2373.01 458.768   3
  -3  -2  -6 432.800 218.690   3
   3   2   6 726.369 281.339   2
  -3  -2  -7 568.402 274.749   3
  -3  -2  -8 229.232 266.445   3
   3   3 -12 664.755 334.041   3
   3   3 -11 3478.42 662.983   3
   3   3 -10 1264.19 367.268   3
   3   3  -9 9386.90 883.164   3
   3   3  -8 475.764 192.709   3
  -3  -3   7 13538.3 1085.32   1
   3   3  -7 13835.8 854.089   3
   3   3  -6-22.9615 102.504   2
   3   3  -6 45.4817 84.6353   3
  -3  -3   5 36856.5 1369.09   1
   3   3  -5 36890.4 1000.21   3
   3   3  -4 5861.78 296.429   3
   3   3  -4 5099.36 726.341   2
  -3  -3   4 6648.68 474.423   1
   3   3  -3 3536.68 594.431   2
  -3  -3   3 3015.50 183.379   1
   3   3  -2-209.783 189.782   2
   3   3  -1 8643.61 888.388   2
  -3  -3   1 10111.8 1002.00   2
  -3  -3   1 8884.66 247.994   3
   3   3   0 13394.6 1082.70   2
   3   3   0 13889.6 531.511   1
  -3  -3   0 14414.2 1209.06   2
  -3  -3   0 13478.3 536.559   3
   3   3   1 18053.8 827.835   1
   3   3   1 18062.6 1235.49   2
  -3  -3  -1 15340.8 1273.72   2
  -3  -3  -1 18470.6 791.877   3
  -3  -3  -2 613.152 201.310   3
   3   3   2 856.827 246.994   1
   3   3   2 576.304 297.767   2
   3   3   3 22377.3 1331.91   2
   3   3   3 24387.6 1329.57   1
  -3  -3  -3 22868.5 1168.61   3
  -3  -3  -4 238.145 147.328   3
   3   3   4 141.700 197.164   1
   3   3   4 314.007 247.419   2
  -3  -3  -5 230.764 178.498   3
   3   3   5 615.868 242.831   2
  -3  -3  -6 584.752 283.281   3
   3   3   6 96.4305 252.566   2
  -3  -3  -7 248.009 210.640   3
   3   4 -12-58.5171 120.609   3
   3   4 -11 4580.90 705.183   3
   3   4 -10 5794.83 743.069   3
   3   4  -9 2818.35 471.951   3
   3   4  -8 779.554 241.049   3
  -3  -4   7-205.845 213.340   1
   3   4  -7 285.767 124.662   3
   3   4  -7 280.666 300.475   2
  -3  -4   6 9831.73 811.951   1
   3   4  -6 8950.23 557.802   3
   3   4  -5 170.821 72.1224   3
   3   4  -5 282.699 189.059   2
  -3  -4   5 322.808 137.524   1
   3   4  -4 836.864 345.374   2
  -3  -4   4 163.342 78.7335   1
   3   4  -3 880.886 325.660   2
   3   4  -2-376.557 280.809   2
  -3  -4   1 21361.4 567.414   3
   3   4  -1 20333.3 1489.22   2
   3   4   0 34893.4 972.968   1
   3   4   0 36512.5 1933.68   2
  -3  -4   0 34858.9 977.663   3
   3   4   1 2419.33 335.011   1
  -3  -4  -1 2878.91 353.243   3
   3   4   1 2624.04 529.345   2
  -3  -4  -2 98.6250 119.107   3
   3   4   2 721.884 234.367   1
   3   4   2 598.014 282.236   2
  -3  -4  -3 7711.75 729.444   3
   3   4   3 8495.35 876.086   2
  -3  -4  -4-45.5916 161.433   3
   3   4   4 299.445 240.457   2
  -3  -4  -5 513.706 270.824   3
   3   4   5 766.068 345.941   2
  -3  -4  -6 1035.75 358.057   3
   3   5 -12 271.989 234.193   3
   3   5 -11 397.338 232.118   3
   3   5 -10-181.073 176.612   3
   3   5  -9 939.884 428.167   2
   3   5  -9 1205.40 293.734   3
  -3  -5   8 3741.17 629.789   1
   3   5  -8 3506.56 458.266   3
   3   5  -8 4769.55 881.952   2
  -3  -5   7 11639.2 948.843   1
   3   5  -7 12760.9 728.099   3
  -3  -5   6 74.9556 153.025   1
   3   5  -6 77.2403 240.368   2
   3   5  -6-43.1660 78.4470   3
   3   5  -5 6757.98 990.920   2
   3   5  -5 6647.15 324.561   3
   3   5  -5 6673.38 318.502   3
  -3  -5   5 7824.15 508.187   1
   3   5  -4 1516.16 472.428   2
   3   5  -3 2078.32 548.632   2
   3   5  -2 2175.19 540.479   2
   3   5  -1-11.5123 239.955   2
   3   5  -1 84.6735 52.1164   1
   3   5  -1 41.2210 49.3519   1
   3   5   0 170.938 159.075   2
   3   5   0 56.0587 62.1405   1
   3   5   0 1.78138 72.8366   1
  -3  -5   0 82.8151 82.4874   3
  -3  -5  -1 3705.86 414.886   3
   3   5   1 3522.31 659.106   2
  -3  -5  -2 901.588 251.192   3
   3   5   2 903.882 351.723   2
  -3  -5  -3 983.401 292.508   3
   3   5   3 405.334 408.002   2
  -3  -5  -4 689.736 296.723   3
   3   5   4 1160.42 379.973   2
   3   6 -11-355.713 204.765   3
   3   6 -11-406.606 351.796   2
   3   6 -10 1805.03 394.566   3
   3   6 -10 2471.20 752.869   2
   3   6  -9 686.869 251.593   3
   3   6  -9 1757.74 622.890   2
   3   6  -8 157.287 136.150   3
   3   6  -8 356.393 297.201   2
   3   6  -7 246.577 311.511   2
   3   6  -7-14.4804 94.7949   3
   3   6  -6 10350.3 487.570   3
   3   6  -6 10465.4 1357.76   2
  -3  -6   6 10753.3 676.240   1
   3   6  -5 14666.8 1547.24   2
   3   6  -4 18106.5 1689.78   2
   3   6  -3 9606.60 1231.69   2
   3   6  -2 12228.9 1330.78   2
   3   6  -1 751.699 442.861   2
   3   6   0 525.414 347.018   2
   3   6   1 588.511 271.871   2
   3   6   2 69.9957 97.7116   2
   3   6   3 537.060 281.950   2
   3   7 -10 1096.30 613.175   2
   3   7  -9 4569.31 998.963   2
   3   7  -8 1067.61 398.631   2
   3   7  -7 596.767 456.810   2
   3   7  -6 6101.67 1067.37   2
   3   7  -5 900.561 537.557   2
   3   7  -4 1247.71 498.576   2
   3   7  -3 550.207 545.092   2
   3   7  -2 624.155 420.461   2
   3   7  -1 1824.23 577.964   2
   3   7   0 660.790 364.313   2
   3   7   1 2258.67 598.611   2
   3   7   2 207.990 397.687   2
   3   8  -8 527.870 546.657   2
   3   8  -7 6250.84 1271.27   2
   3   8  -6 353.980 381.035   2
   3   8  -5-616.382 364.674   2
   3   8  -4 457.021 358.896   2
   3   8  -3 1469.60 535.695   2
   3   8  -2 39.2823 285.544   2
   3   8  -1 737.982 498.654   2
   3   8   0 222.484 303.779   2
  -4  11  -1-105.392 290.927   1
  -4  11  -2 1471.95 597.431   1
  -4  11  -3 290.769 756.856   1
  -4  11  -4-20.0107 330.943   1
  -4  11  -5 951.824 426.548   1
  -4  11  -6 2096.81 698.280   1
  -4  11  -7 1059.77 566.764   1
  -4  11  -8 1606.07 617.241   1
   4 -10  -1 3813.22 712.105   3
  -4  10   1 3225.83 773.884   1
  -4  10   0 470.998 364.668   1
  -4  10  -1-7.87015 250.553   1
  -4  10  -2 632.224 385.257   2
  -4  10  -2 1210.31 524.826   1
  -4  10  -3-33.0132 263.309   1
  -4  10  -4 1877.96 529.588   1
  -4  10  -5 1758.90 598.229   1
  -4  10  -6 2688.07 685.463   1
  -4  10  -7 1943.53 595.372   1
  -4  10  -8-704.393 477.039   1
  -4  10  -9 135.218 259.882   1
   4  -9  -2 912.756 346.826   3
   4  -9  -1-38.1154 87.5660   3
   4  -9   0 456.631 267.002   3
  -4   9   0-153.535 188.687   1
  -4   9  -1-370.859 269.608   1
  -4   9  -1-51.8750 156.543   2
  -4   9  -2 1170.78 439.395   1
  -4   9  -3 1149.76 433.285   1
  -4   9  -4 7555.49 1051.08   1
  -4   9  -5 225.741 227.735   1
  -4   9  -6 4202.67 794.833   1
  -4   9  -7 1990.17 577.285   1
  -4   9  -8 1302.98 462.520   1
  -4   9  -9 5613.26 1086.67   1
  -4   9 -10 11541.7 1546.51   1
   4  -8  -4 6427.14 928.117   3
   4  -8  -3 2481.08 558.593   3
   4  -8  -2 164.741 196.370   3
   4  -8  -1 464.308 226.735   3
  -4   8   0 15521.5 1339.40   1
  -4   8   0 15433.2 1022.25   2
   4  -8   0 15984.7 1229.00   3
  -4   8  -1 8168.76 991.423   1
  -4   8  -2 1391.58 458.170   1
  -4   8  -3 14656.7 1323.50   1
  -4   8  -4 252.397 193.752   1
  -4   8  -5-88.0925 224.117   1
  -4   8  -6 383.898 315.483   1
  -4   8  -7 3103.95 686.832   1
  -4   8  -8 518.067 358.926   1
  -4   8  -9 2433.38 709.530   1
  -4   8 -10-163.544 187.331   1
   4  -7  -5 623.019 303.733   3
   4  -7  -4-431.293 235.876   3
   4  -7  -3 4544.91 712.556   3
   4  -7  -2 3269.36 572.420   3
   4  -7  -1 494.907 253.405   3
  -4   7   1 266.496 145.934   2
  -4   7   1 167.666 81.3925   2
   4  -7   0 4914.01 656.248   3
  -4   7  -1 10378.4 1021.36   1
  -4   7  -2 7355.22 868.763   1
  -4   7  -3 99.4285 200.374   1
  -4   7  -4 1756.91 472.426   1
  -4   7  -5 145.442 203.459   1
  -4   7  -6 22116.0 1722.30   1
  -4   7  -7 1200.88 487.358   1
  -4   7  -8 730.004 455.586   1
  -4   7  -9 4263.81 860.627   1
  -4   7 -10 1337.89 494.479   1
   4  -6  -6 2.68656 179.806   3
   4  -6  -5 2035.62 500.960   3
   4  -6  -4 6747.69 853.482   3
   4  -6  -3 178.572 156.035   3
   4  -6  -2 27610.1 1520.95   3
  -4   6   1 6386.34 366.625   2
   4  -6  -1 6144.97 685.343   3
   4  -6   0 10969.9 878.340   3
  -4   6  -1 5903.74 730.296   1
  -4   6  -2 1605.03 324.924   3
  -4   6  -2 1859.70 419.606   1
  -4   6  -3-61.6601 126.863   3
  -4   6  -3 431.257 246.396   1
  -4   6  -4 1817.13 458.868   1
  -4   6  -5 3840.65 683.260   1
  -4   6  -6 9706.91 1107.67   1
  -4   6  -7 7755.92 1037.70   1
  -4   6  -8 3179.43 735.606   1
  -4   6  -9-29.5480 252.348   1
  -4   6 -10 2120.89 641.045   1
  -4   6 -11 616.826 351.884   1
   4  -5  -7 273.900 274.187   3
   4  -5  -6 626.034 309.684   3
   4  -5  -5-307.303 201.190   3
   4  -5  -4 8526.35 887.120   3
   4  -5  -3 8211.62 821.509   3
   4  -5  -2 164.141 127.510   3
  -4   5   1 13905.7 528.523   2
   4  -5  -1 13386.8 932.106   3
  -4   5   1 14488.6 986.613   3
  -4   5   0 4144.11 350.948   2
  -4   5   0 4482.32 529.791   3
   4  -5   0 5514.27 578.783   3
  -4   5  -1 27620.4 1006.28   2
  -4   5  -1 26905.8 1234.49   3
  -4   5  -1 26355.3 1418.65   1
  -4   5  -2 1978.92 359.689   3
  -4   5  -2 1464.18 359.430   1
  -4   5  -2 1584.64 281.400   2
  -4   5  -3 58410.8 1731.93   2
  -4   5  -3 58411.4 1853.58   3
  -4   5  -3 56547.6 2192.08   1
   4  -5   3 58978.1 2070.49   1
  -4   5  -4 9247.27 744.013   2
  -4   5  -4 10777.7 1034.88   1
   4  -5   4 8676.18 844.541   1
  -4   5  -5 13213.2 1195.16   1
  -4   5  -6 11749.6 1205.04   1
  -4   5  -7 26423.2 1853.50   1
  -4   5  -8 2447.70 622.139   1
  -4   5  -9 7368.04 1059.96   1
  -4   5 -10 228.064 254.728   1
   4  -4  -8 42.6385 200.799   3
   4  -4  -7 3732.19 688.509   3
   4  -4  -6 4240.60 698.807   3
   4  -4  -5 1744.27 429.168   3
   4  -4  -4 89.2925 168.873   3
   4  -4  -3 9392.14 807.824   3
   4  -4  -2 70.3135 124.151   3
  -4   4   2 97.5226 44.1456   2
  -4   4   2 157.363 134.178   3
   4  -4  -1 16753.9 956.418   3
  -4   4   1 15959.9 952.749   3
  -4   4   1 16441.9 627.750   2
  -4   4   0 3033.58 305.662   2
   4  -4   0 3231.37 413.233   3
  -4   4   0 2901.98 388.756   3
  -4   4  -1 7984.52 632.967   3
  -4   4  -1 8778.83 566.410   2
  -4   4  -1 8207.21 729.847   1
  -4   4  -2 1987.94 384.966   1
  -4   4  -2 1216.96 260.102   3
  -4   4  -2 1869.42 298.970   2
   4  -4   3 3817.04 508.151   1
  -4   4  -3 3339.79 536.249   1
  -4   4  -3 3931.09 448.091   2
   4  -4   4 1059.25 305.129   1
  -4   4  -4 317.087 200.516   1
  -4   4  -4 1067.26 279.930   2
   4  -4   5 2880.94 532.823   1
  -4   4  -5 4146.19 535.475   2
  -4   4  -5 3834.36 638.342   1
  -4   4  -6 8407.76 980.869   1
  -4   4  -7 909.395 359.986   1
  -4   4  -8 659.164 338.525   1
  -4   4  -9 626.509 380.655   1
  -4   4 -10 8352.76 1193.87   1
  -4   4 -10 10221.6 1199.84   3
   4  -3  -9 344.895 263.443   3
   4  -3  -8 1823.28 487.796   3
   4  -3  -7 5768.36 784.755   3
   4  -3  -6 6585.49 799.120   3
   4  -3  -5 13319.0 1038.14   3
   4  -3  -4 11350.1 886.401   3
   4  -3  -3 20543.8 1089.31   3
  -4   3   3 20430.5 1106.70   3
   4  -3  -2 1639.61 294.836   3
  -4   3   2 1606.18 213.933   2
  -4   3   2 1454.94 287.905   3
  -4   3   1 75217.1 1537.16   2
   4  -3  -1 75030.3 1846.25   3
  -4   3   1 73359.2 1846.81   3
  -4   3   0 31735.3 1292.96   1
  -4   3   0 31153.8 1046.30   2
   4  -3   0 32287.9 1151.85   3
  -4   3   0 33131.7 1174.52   3
  -4   3  -1 95.5067 113.991   3
  -4   3  -1 92.0834 162.349   1
  -4   3  -1 169.382 129.802   2
  -4   3  -2 454.342 209.607   1
   4  -3   2 496.580 200.812   1
  -4   3  -2 186.097 120.919   2
  -4   3  -3 8325.29 663.167   2
  -4   3  -3 8408.48 799.870   1
   4  -3   3 9475.48 788.510   1
  -4   3  -4 11480.3 827.562   2
   4  -3   4 10295.6 895.598   1
  -4   3  -4 12380.7 1018.48   1
   4  -3   5 3965.75 606.654   1
  -4   3  -5 3973.14 623.165   1
  -4   3  -5 3468.57 501.148   2
  -4   3  -6 1333.56 416.683   1
  -4   3  -7 140.807 282.410   1
  -4   3  -8 1983.03 559.937   1
  -4   3  -9 2363.07 551.275   3
  -4   3 -10-41.4303 127.373   3
   4  -2  -9 114.977 183.597   3
   4  -2  -8 3320.33 620.378   3
   4  -2  -7 5319.62 725.318   3
   4  -2  -7 4111.54 259.149   2
   4  -2  -6 5331.71 323.946   2
   4  -2  -6 5559.79 684.647   3
   4  -2  -5 22672.7 684.563   2
   4  -2  -5 23824.9 1293.57   3
   4  -2  -4 51.2917 123.403   3
  -4   2   4 210.836 137.063   3
   4  -2  -4 217.755 86.7595   2
   4  -2  -3 14028.6 588.206   2
   4  -2  -3 14188.9 832.368   3
  -4   2   3 15515.4 881.353   3
   4  -2  -2 122972. 1804.52   2
  -4   2   2 119546. 2193.54   2
   4  -2  -2 123874. 2222.36   3
  -4   2   2 123014. 2297.00   3
   4  -2  -1 9814.14 548.924   2
  -4   2   1 8548.29 615.703   2
  -4   2   1 9007.31 577.930   3
   4  -2  -1 9169.04 576.512   3
  -4   2   0 21430.8 857.476   3
   4  -2   0 20540.2 853.062   2
  -4   2   0 21276.9 979.748   2
  -4   2   0 21911.4 977.808   1
   4  -2   1 6725.87 541.293   1
   4  -2   1 6647.83 525.881   2
  -4   2  -1 8114.10 636.255   2
  -4   2  -1 6857.40 577.080   1
   4  -2   2 5489.35 514.059   2
  -4   2  -2 5768.44 557.960   2
  -4   2  -2 6130.17 601.967   1
   4  -2   2 5148.30 514.340   1
   4  -2   3 44658.0 1539.17   2
  -4   2  -3 45334.9 1632.23   2
   4  -2   3 43464.2 1655.86   1
  -4   2  -3 45932.5 1767.93   1
  -4   2  -4 11970.3 888.797   2
  -4   2  -4 11585.2 964.095   1
   4  -2   4 12630.2 1000.73   1
   4  -2   5 2810.19 535.610   1
  -4   2  -5 2647.78 489.952   1
  -4   2  -6 1103.57 396.293   1
  -4   2  -7 3969.43 706.778   1
  -4   2  -8 16722.0 1380.43   3
  -4   2  -9 1940.49 490.877   3
  -4   2 -10 2204.71 573.606   3
   4  -1 -10 2720.79 597.968   3
   4  -1  -9 1217.47 415.972   3
   4  -1  -8 1170.93 351.498   3
   4  -1  -8 646.911 229.445   2
   4  -1  -7 11070.1 777.469   2
   4  -1  -7 10170.3 929.218   3
   4  -1  -6 590.070 255.881   3
   4  -1  -6 639.464 182.934   2
   4  -1  -5 39815.1 1394.70   2
   4  -1  -5 40622.3 1550.15   3
  -4   1   5 41879.1 1571.13   3
   4  -1  -4 3164.65 385.006   2
   4  -1  -4 3343.87 409.807   3
  -4   1   4 2949.75 393.501   3
  -4   1   3 132.108 118.451   3
   4  -1  -3 23.1748 85.4780   2
   4  -1  -3 71.2796 101.379   3
  -4   1   3 12.8808 74.6853   2
   4  -1  -2 96175.7 2078.02   2
  -4   1   2 94514.3 2266.93   2
   4  -1  -2 97125.5 1745.15   3
  -4   1   2 94907.5 1754.25   3
  -4   1   1 1393.25 298.888   2
  -4   1   1 1266.09 194.300   3
   4  -1  -1 994.083 231.304   2
   4  -1   0 65225.9 1722.47   2
  -4   1   0 64953.9 1325.68   3
  -4   1   0 65257.9 1943.63   2
  -4   1   0 62403.7 1487.99   1
  -4   1  -1 146.111 134.713   1
   4  -1   1 87.6797 91.5757   1
   4  -1   1 56.8796 94.1781   2
  -4   1  -1 84.2568 141.247   2
   4  -1   2 545.886 188.554   1
  -4   1  -2 582.332 194.314   1
   4  -1   2 476.304 194.524   2
  -4   1  -2 498.449 204.205   2
   4  -1   3 6705.13 626.548   2
  -4   1  -3 5984.15 673.763   2
  -4   1  -3 6903.65 665.985   1
   4  -1   3 5888.11 625.884   1
   4  -1   4 279.232 192.378   1
  -4   1  -4 273.789 197.487   1
   4  -1   4 461.960 213.646   2
  -4   1  -4 152.737 132.640   2
  -4   1  -5 370.685 206.497   1
   4  -1   5 183.131 188.248   1
  -4   1  -6-75.6075 167.439   3
  -4   1  -7 23957.2 1563.07   3
  -4   1  -8 7561.49 969.300   3
  -4   1  -9 3676.89 760.925   3
   4   0 -11 951.528 363.366   3
   4   0 -10-25.0973 159.092   3
   4   0  -9 702.612 307.168   3
   4   0  -9 513.981 230.967   2
   4   0  -8 895.096 334.353   3
   4   0  -8 756.492 296.120   2
   4   0  -7 3312.15 515.706   3
   4   0  -7 3874.49 539.240   2
   4   0  -6 2786.75 440.863   3
   4   0  -6 2249.95 410.376   2
  -4   0   6 2159.03 387.355   3
  -4   0   5 5992.10 558.232   3
   4   0  -5 5524.60 621.573   2
   4   0  -5 5734.70 522.424   3
   4   0  -4 51956.5 1816.65   2
   4   0  -4 51039.2 1412.72   3
  -4   0   4 49589.7 1383.51   3
   4   0  -3 300.541 168.071   2
   4   0  -3 242.579 102.366   3
  -4   0   3 186.778 101.879   3
  -4   0   3 606.782 218.277   2
   4   0  -2 8.09184 40.4581   3
   4   0  -2-46.2317 126.465   2
  -4   0   2 26.2795 59.5245   3
  -4   0   2 26.9921 155.175   2
  -4   0   1 747.997 124.786   3
  -4   0   1 549.646 245.892   2
  -4   0   1 1308.18 184.961   1
   4   0  -1 675.218 228.425   2
  -4   0   0 12221.2 950.526   2
  -4   0   0 11666.5 589.042   1
   4   0   1 60031.8 1869.93   2
  -4   0  -1 64701.3 1520.16   1
  -4   0  -1 66211.8 2236.11   2
   4   0   1 59870.2 1404.22   1
  -4   0  -2 703.554 206.518   1
   4   0   2 723.540 201.906   1
  -4   0  -2 321.419 195.496   2
   4   0   2 841.618 271.595   2
  -4   0  -3 483.784 238.770   2
  -4   0  -3 450.237 182.694   1
   4   0   3 382.211 216.923   1
   4   0   3 321.170 181.324   2
  -4   0  -4 7359.28 691.042   3
   4   0   4 7863.97 761.566   2
   4   0   4 7254.29 773.996   1
   4   0   5 303.461 238.104   1
  -4   0  -5 202.768 165.996   3
   4   0   5 48.7848 167.170   2
  -4   0  -6 3050.17 543.644   3
  -4   0  -7 1549.83 459.961   3
  -4   0  -8 1314.05 418.560   3
  -4   0  -9 2123.73 572.290   3
   4   1 -11 478.446 333.366   3
   4   1 -10 886.789 344.290   3
   4   1 -10 767.463 300.858   2
   4   1  -9 2235.29 458.328   3
   4   1  -9 2728.57 578.880   2
   4   1  -8 674.649 257.676   3
   4   1  -8 622.295 301.295   2
   4   1  -7 10396.2 1000.72   2
   4   1  -7 10777.8 854.442   3
  -4  -1   6 216.834 157.676   1
   4   1  -6 176.196 138.990   3
   4   1  -6 584.173 273.192   2
  -4  -1   5 2909.46 356.095   3
  -4  -1   5 2536.38 387.643   1
   4   1  -5 3453.05 538.325   2
   4   1  -5 2645.38 337.647   3
  -4  -1   4 15264.4 680.705   3
   4   1  -4 14673.8 658.966   3
   4   1  -4 16356.4 1166.50   2
   4   1  -3 138.204 68.3244   3
   4   1  -3-10.4761 97.8917   2
  -4  -1   3 187.680 75.2301   3
  -4  -1   2 3558.80 560.753   2
  -4  -1   2 3917.54 206.362   3
   4   1  -1 970.465 290.515   2
  -4  -1   1 1089.66 334.852   2
  -4  -1   1 1076.25 109.744   1
  -4  -1   1 1236.32 110.196   3
  -4  -1   0 11208.3 413.240   1
   4   1   0 10693.3 880.761   2
  -4  -1   0 10963.7 989.250   2
  -4  -1  -1 1932.80 438.966   2
  -4  -1  -1 1726.48 234.441   3
   4   1   1 2047.73 258.986   1
   4   1   1 1550.42 349.103   2
   4   1   2 23563.5 1298.32   2
  -4  -1  -2 23057.7 1506.68   2
   4   1   2 20580.7 1010.39   1
  -4  -1  -2 22404.2 956.699   3
  -4  -1  -3 1989.51 338.309   3
   4   1   3 1826.19 393.927   2
   4   1   3 2135.24 404.717   1
   4   1   4 31995.2 1582.51   2
   4   1   4 29855.7 1579.42   1
  -4  -1  -4 32643.6 1462.02   3
  -4  -1  -5 632.732 258.243   3
   4   1   5 254.429 229.893   2
   4   1   6 12729.8 1101.83   2
  -4  -1  -6 12014.3 1068.97   3
  -4  -1  -7-45.3754 110.178   3
  -4  -1  -8 312.950 300.236   3
   4   2 -12 797.955 482.039   3
   4   2 -11-257.652 267.902   3
   4   2 -11-74.4397 140.696   2
   4   2 -10 966.906 328.351   3
   4   2 -10 923.392 433.056   2
   4   2  -9 282.264 170.362   3
   4   2  -9 711.377 354.081   2
   4   2  -8 10042.1 1116.28   2
   4   2  -8 10730.1 868.436   3
   4   2  -7 500.991 181.905   3
  -4  -2   7 441.290 257.988   1
   4   2  -7 517.226 291.208   2
   4   2  -6 5823.50 823.073   2
  -4  -2   6 5398.20 615.666   1
   4   2  -6 5086.95 476.623   3
  -4  -2   5 16865.6 942.892   1
   4   2  -5 18814.2 1402.38   2
   4   2  -5 17666.9 749.970   3
   4   2  -4 152.099 70.7419   3
  -4  -2   4 149.220 99.2228   1
  -4  -2   3 15685.8 521.194   1
   4   2  -3 17021.2 1270.21   2
   4   2  -2 15834.8 1210.74   2
  -4  -2   2 15724.1 1260.34   2
   4   2  -1 39427.4 1870.79   2
  -4  -2   1 40374.0 2040.66   2
  -4  -2   0 3285.77 611.641   2
  -4  -2   0 4035.16 262.467   3
   4   2   0 4240.21 632.657   2
   4   2   1 19139.8 1287.75   2
   4   2   1 20824.5 804.829   1
  -4  -2  -1 20243.5 776.756   3
   4   2   2 7765.24 825.321   2
   4   2   2 9456.10 691.419   1
  -4  -2  -2 9100.66 624.787   3
   4   2   3 18018.2 1238.24   2
   4   2   3 16556.2 1073.30   1
  -4  -2  -4 204.060 141.248   3
   4   2   4 124.175 215.123   1
   4   2   4 269.951 191.298   2
   4   2   5 17821.5 1292.39   2
  -4  -2  -5 16096.8 1164.97   3
  -4  -2  -6 530.526 304.267   3
   4   2   6 798.862 342.833   2
  -4  -2  -7 371.139 315.747   3
  -4  -2  -8 1083.09 648.806   3
   4   3 -12 971.393 392.014   3
   4   3 -11 57.1502 206.044   3
   4   3 -11-455.047 390.907   2
   4   3 -10 620.407 285.103   3
   4   3 -10 1074.94 445.654   2
   4   3  -9 3247.08 517.206   3
   4   3  -9 4457.96 822.494   2
   4   3  -8 5577.33 906.083   2
   4   3  -8 5639.32 606.262   3
   4   3  -7 5179.40 857.160   2
  -4  -3   7 5274.01 680.609   1
   4   3  -7 4242.97 464.129   3
   4   3  -6 440.885 148.879   3
   4   3  -6 134.935 194.723   2
   4   3  -5 917.002 143.381   3
   4   3  -5 1385.80 434.054   2
  -4  -3   5 1150.79 229.500   1
   4   3  -4-103.014 173.065   2
  -4  -3   4-23.9206 55.0038   1
   4   3  -3 14690.4 1288.89   2
   4   3  -2 18702.0 1437.91   2
   4   3  -1 1900.99 465.249   2
  -4  -3   0 397.847 98.5147   3
   4   3   0 218.595 214.998   2
   4   3   1 14554.3 1217.46   2
   4   3   1 14014.4 687.599   1
  -4  -3  -1 14078.4 683.347   3
  -4  -3  -2 2762.14 365.338   3
   4   3   2 2368.41 364.212   1
   4   3   2 2376.16 488.618   2
  -4  -3  -3 906.624 267.837   3
   4   3   3 730.001 293.445   2
  -4  -3  -4 3067.35 494.379   3
   4   3   4 2700.19 533.639   2
  -4  -3  -5 2402.50 471.815   3
   4   3   5 2288.20 522.913   2
  -4  -3  -6 981.194 339.536   3
   4   3   6 1680.20 446.620   2
   4   4 -12 746.928 307.676   3
   4   4 -12 361.559 269.570   2
   4   4 -11 3026.26 566.519   3
   4   4 -11 4012.21 891.717   2
   4   4 -10 2685.66 499.050   3
   4   4 -10 3475.83 851.307   2
   4   4  -9 22.4767 125.359   3
   4   4  -9-309.806 226.685   2
   4   4  -8 1575.22 296.051   3
   4   4  -8 1553.70 543.756   2
  -4  -4   8 2697.96 550.714   1
   4   4  -7 4948.52 880.555   2
  -4  -4   7 5655.29 677.938   1
   4   4  -7 5292.59 456.386   3
  -4  -4   6 2067.62 353.226   1
   4   4  -6 1467.39 189.421   3
   4   4  -6 2200.02 619.459   2
   4   4  -5 13444.0 1382.34   2
  -4  -4   5 13742.7 618.333   1
   4   4  -4 293.118 265.831   2
   4   4  -3 205.411 211.910   2
   4   4  -2 304.376 226.401   2
   4   4  -1 781.043 336.813   2
   4   4   0 20175.6 1557.84   2
  -4  -4   0 21830.7 690.388   3
  -4  -4  -1 749.392 185.664   3
   4   4   1 1136.35 412.965   2
  -4  -4  -2 118.755 117.166   3
   4   4   2 184.248 185.485   2
  -4  -4  -3 242.075 159.854   3
   4   4   3 868.290 355.000   2
  -4  -4  -4 1133.58 323.230   3
   4   4   4 1388.83 423.703   2
   4   4   5 803.638 332.540   2
   4   5 -12-311.061 342.969   2
   4   5 -11 341.148 315.623   2
   4   5 -10-121.538 250.594   3
   4   5 -10 22.3974 199.025   2
   4   5  -9 46.4443 57.5676   3
   4   5  -9 450.813 344.399   2
   4   5  -8 337.918 140.671   3
   4   5  -8 1032.81 433.576   2
   4   5  -7 23.5165 52.9421   3
   4   5  -7 452.417 395.094   2
   4   5  -6 8701.94 1215.78   2
  -4  -5   6 8847.16 556.736   1
   4   5  -5 4734.83 882.696   2
   4   5  -4 16883.3 1609.49   2
   4   5  -3 11967.9 1344.34   2
   4   5  -2 20580.5 1725.97   2
   4   5  -1 10850.0 1239.13   2
   4   5   0 322.474 265.123   2
   4   5   1 114.230 235.289   2
   4   5   2-9.98383 197.614   2
   4   5   3 2626.94 593.333   2
   4   5   4 280.369 330.418   2
   4   6 -11 1820.80 744.467   2
   4   6 -10 1096.31 572.241   2
   4   6  -9 1333.39 464.201   2
   4   6  -8 4844.77 1043.04   2
   4   6  -7 371.462 418.622   2
   4   6  -6 7055.08 1156.44   2
   4   6  -5 186.081 233.861   2
   4   6  -4 11680.7 1454.49   2
   4   6  -3-51.9320 202.824   2
   4   6  -2 873.308 373.035   2
   4   6  -1 873.144 391.752   2
   4   6   0 332.700 307.225   2
   4   6   1 56.3051 131.342   2
   4   6   2 561.290 382.405   2
   4   6   3 3661.05 714.098   2
   4   7  -9 2393.03 843.630   2
   4   7  -8 1224.77 594.770   2
   4   7  -7 1107.93 578.912   2
   4   7  -6 371.950 355.564   2
   4   7  -5 908.282 489.479   2
   4   7  -4 176.354 276.774   2
   4   7  -3 1227.22 500.703   2
   4   7  -2 248.808 334.225   2
   4   7  -1-102.370 333.057   2
   4   7   0 2389.28 702.740   2
   4   7   1 371.361 317.877   2
  -5  11  -2-104.929 324.320   1
  -5  11  -3 1062.89 473.381   1
  -5  11  -4 4394.41 969.171   1
  -5  11  -5-215.492 384.917   1
  -5  11  -6 158.195 364.496   1
  -5  11  -7 934.047 477.818   1
  -5  10   0 108.647 301.665   1
  -5  10  -1 749.398 396.843   1
  -5  10  -2 388.709 274.396   1
  -5  10  -3 4697.45 864.623   1
  -5  10  -4 282.253 215.886   1
  -5  10  -5 402.442 291.451   1
  -5  10  -6 542.864 364.286   1
  -5  10  -7 145.159 310.116   1
  -5  10  -8-376.760 497.708   1
  -5  10  -9-249.426 366.699   1
   5  -9  -2 29.1699 145.806   3
   5  -9  -1-136.222 192.525   3
  -5   9   1 103.275 203.364   1
   5  -9   0-27.9864 158.762   3
  -5   9   0 439.587 319.138   1
  -5   9  -1 952.025 398.465   1
  -5   9  -2 3574.81 745.332   1
  -5   9  -3 4176.93 814.469   1
  -5   9  -4 288.304 282.121   1
  -5   9  -5 3507.57 740.423   1
  -5   9  -6 284.443 359.234   1
  -5   9  -7 2518.55 781.268   1
  -5   9  -8 859.310 539.603   1
  -5   9  -9 659.843 471.442   1
   5  -8  -4 647.194 289.969   3
   5  -8  -3 852.630 364.893   3
   5  -8  -2 2403.25 551.303   3
   5  -8  -1 1161.10 428.399   3
   5  -8   0 10590.3 1044.46   3
  -5   8   0 12258.5 1237.07   1
  -5   8  -1 2070.94 560.607   1
  -5   8  -1 1643.82 318.638   2
  -5   8  -2 8688.29 1064.74   1
  -5   8  -3 2554.37 595.052   1
  -5   8  -4-30.5911 219.948   1
  -5   8  -5 495.284 348.801   1
  -5   8  -6 857.194 407.823   1
  -5   8  -7 1531.75 547.592   1
  -5   8  -8 3496.82 839.657   1
  -5   8  -9-72.1450 200.414   1
  -5   8 -10-573.611 454.405   1
   5  -7  -5 779.980 361.869   3
   5  -7  -4 430.987 285.284   3
   5  -7  -3 3140.41 572.288   3
   5  -7  -2 110.159 144.845   3
   5  -7  -1 3287.94 569.026   3
  -5   7   1 3191.32 287.252   2
  -5   7   0 4913.44 437.712   2
   5  -7   0 5760.64 724.067   3
  -5   7   0 5049.49 762.508   1
  -5   7  -1 23679.9 1055.91   2
  -5   7  -1 23149.7 1593.07   1
  -5   7  -2 196.828 265.417   1
  -5   7  -2 133.484 137.420   2
  -5   7  -3 18672.6 1083.58   2
  -5   7  -3 17809.9 1439.88   1
  -5   7  -4 9138.41 1078.19   1
  -5   7  -5 51.0082 313.261   1
  -5   7  -6 7593.52 1067.37   1
  -5   7  -7 447.124 375.204   1
  -5   7  -8-117.440 350.587   1
  -5   7  -9 2686.72 748.761   1
  -5   7 -10 164.438 272.858   1
   5  -6  -6 263.415 199.570   3
   5  -6  -5 1041.30 385.257   3
   5  -6  -4 663.994 315.847   3
   5  -6  -3 2224.28 485.927   3
   5  -6  -2 5175.20 693.126   3
   5  -6  -1 78.2450 120.241   3
  -5   6   1 104.306 78.8599   2
   5  -6   0 2532.43 443.530   3
  -5   6   0 2615.69 512.812   1
  -5   6   0 2292.30 293.031   2
  -5   6  -1 4972.54 695.129   1
  -5   6  -1 4482.34 456.275   2
  -5   6  -2 5252.37 728.989   1
  -5   6  -2 5928.20 574.858   2
  -5   6  -3 8674.07 723.631   2
  -5   6  -3 10206.0 1045.67   1
  -5   6  -4 76.6185 182.335   1
  -5   6  -5 18532.1 1531.20   1
  -5   6  -6 685.332 377.064   1
  -5   6  -7 3482.19 759.641   1
  -5   6  -8 1791.37 576.090   1
  -5   6  -9 527.532 354.651   1
  -5   6 -10 373.957 352.140   1
   5  -5  -7 1237.98 418.839   3
   5  -5  -6 53.1705 181.289   3
   5  -5  -5 25.6871 172.466   3
   5  -5  -4 7160.88 828.451   3
   5  -5  -3 306.705 208.582   3
   5  -5  -2 1184.24 305.097   3
  -5   5   2 972.315 133.663   2
  -5   5   1 4960.35 410.364   2
   5  -5  -1 4440.75 562.566   3
  -5   5   0 12655.7 1029.07   1
  -5   5   0 11319.2 870.075   3
  -5   5   0 11102.1 658.593   2
   5  -5   0 11712.9 872.619   3
  -5   5  -1 33043.9 1218.22   2
  -5   5  -1 34436.6 1685.23   1
  -5   5  -1 29460.5 1362.59   3
  -5   5  -2 15241.2 891.632   2
  -5   5  -2 16778.9 1203.50   1
  -5   5  -2 16283.7 1012.14   3
  -5   5  -3 29.8557 140.550   3
   5  -5   3 119.848 139.004   1
  -5   5  -3 196.804 220.815   1
  -5   5  -3 96.6220 158.005   2
  -5   5  -4 16824.2 1063.10   2
  -5   5  -4 15981.4 1309.74   1
  -5   5  -5 6496.36 896.311   1
  -5   5  -6-135.355 235.476   1
  -5   5  -7 8183.11 1095.58   1
  -5   5  -8 3070.64 715.012   1
  -5   5  -9 691.581 412.784   1
  -5   5 -10 1085.52 376.162   1
   5  -4  -8 4493.71 810.600   3
   5  -4  -7 1864.66 489.747   3
   5  -4  -6 1454.83 409.322   3
   5  -4  -5 19801.4 1347.96   3
   5  -4  -4 3074.44 519.950   3
   5  -4  -3 984.384 300.592   3
   5  -4  -2 840.725 258.297   3
  -5   4   2 1046.56 190.735   2
  -5   4   2 924.562 271.579   3
   5  -4  -1-50.6333 141.379   3
  -5   4   1-133.918 99.7909   3
  -5   4   1 202.389 114.599   2
  -5   4   0 14380.9 802.622   2
  -5   4   0 15328.9 924.610   3
  -5   4   0 14181.8 998.829   1
  -5   4  -1 21301.4 1021.72   2
  -5   4  -1 18016.5 1017.45   3
  -5   4  -1 20591.1 1223.37   1
  -5   4  -2 205.871 145.727   3
  -5   4  -2-219.821 187.034   1
  -5   4  -2 254.859 153.615   2
  -5   4  -3 4669.24 651.331   1
  -5   4  -3 4550.98 544.157   2
   5  -4   3 3606.12 535.875   1
   5  -4   4 141.390 123.836   1
  -5   4  -4 65.3662 165.825   2
  -5   4  -4 403.433 228.179   1
  -5   4  -5 22.5775 190.378   1
  -5   4  -6 404.285 315.503   1
  -5   4  -7 10.8652 140.783   1
  -5   4  -8 5886.70 923.092   1
  -5   4  -9 173.576 169.682   1
  -5   4 -10 66.5338 188.659   3
  -5   4 -10-389.607 341.702   1
   5  -3  -9 265.397 317.879   3
   5  -3  -8 7895.84 997.063   3
   5  -3  -7 1894.71 472.135   3
   5  -3  -6 320.242 213.878   3
   5  -3  -5-312.915 217.326   3
   5  -3  -4 2548.20 441.535   3
   5  -3  -4 2487.87 191.259   2
   5  -3  -3 12729.7 531.532   2
  -5   3   3 12262.5 683.907   2
   5  -3  -3 12729.9 881.416   3
  -5   3   3 11796.6 870.950   3
  -5   3   2 11385.7 805.202   3
   5  -3  -2 10893.9 564.094   2
  -5   3   2 12088.7 755.811   2
   5  -3  -2 10557.1 757.946   3
   5  -3  -1 718.313 216.048   3
  -5   3   1 783.832 229.601   2
  -5   3   1 960.846 239.884   3
   5  -3  -1 1101.15 213.367   2
   5  -3   0 128415. 2276.71   2
  -5   3   0 119270. 2525.58   2
  -5   3   0 124818. 2408.85   3
  -5   3   0 121128. 2707.88   1
  -5   3  -1 6351.85 645.992   1
   5  -3   1 6258.83 555.624   2
  -5   3  -1 6059.44 594.687   2
  -5   3  -1 6281.22 551.885   3
   5  -3   2 2236.71 390.036   1
   5  -3   2 1571.31 322.529   2
  -5   3  -2 1868.39 345.864   2
  -5   3  -3 11998.7 903.283   2
  -5   3  -3 11177.8 962.212   1
   5  -3   3 12060.7 931.047   1
   5  -3   4 384.827 218.479   1
  -5   3  -4 356.977 232.009   1
  -5   3  -5 3579.88 622.555   1
  -5   3  -6-197.229 203.976   1
  -5   3  -7 5207.01 819.714   1
  -5   3  -8 331.379 249.064   1
  -5   3  -9 5199.50 842.540   3
   5  -2  -9 696.173 392.647   3
   5  -2  -8 6062.77 811.359   3
   5  -2  -7 5043.92 712.321   3
   5  -2  -7 4217.10 328.306   2
   5  -2  -6 1289.87 375.036   3
   5  -2  -6 1007.85 181.838   2
   5  -2  -5 19262.8 807.145   2
   5  -2  -5 20780.1 1203.46   3
   5  -2  -4 6043.90 478.337   2
   5  -2  -4 6265.35 609.083   3
  -5   2   4 6947.31 658.835   3
   5  -2  -3 8.76579 100.700   3
  -5   2   3-39.6730 123.439   3
  -5   2   3 400.370 169.937   2
   5  -2  -3 150.293 119.311   2
   5  -2  -2-85.7539 96.0314   3
  -5   2   2 17.9488 98.8032   3
  -5   2   2-44.7302 93.3986   2
   5  -2  -2-38.0251 79.9251   2
   5  -2  -1 5422.16 494.547   2
  -5   2   1 4496.17 558.646   2
  -5   2   1 5060.99 460.329   3
   5  -2   0 42132.3 1427.52   2
  -5   2   0 42779.6 1668.88   2
  -5   2   0 41924.6 1459.00   1
  -5   2   0 39392.4 1260.75   3
   5  -2   1 7990.97 652.702   2
  -5   2  -1 8726.11 604.839   3
  -5   2  -1 8563.48 777.507   2
  -5   2  -1 8469.88 705.917   1
   5  -2   2 6368.05 617.585   2
  -5   2  -2 7460.85 761.444   2
  -5   2  -2 6982.27 694.260   1
   5  -2   2 6660.52 621.605   1
   5  -2   3 2959.01 452.827   1
  -5   2  -3 2996.37 489.342   1
   5  -2   3 3414.34 477.393   2
  -5   2  -3 2644.62 478.148   2
  -5   2  -4 1588.52 396.056   1
   5  -2   4 1581.92 380.246   2
   5  -2   4 1577.02 373.597   1
  -5   2  -5 10698.1 1018.29   1
   5  -2   5 11093.1 1060.30   1
  -5   2  -6 14896.4 1262.64   1
  -5   2  -7 2970.99 622.181   1
  -5   2  -8 2001.50 534.851   3
  -5   2  -9 4930.33 828.962   3
   5  -1 -10 10954.9 1188.61   3
   5  -1  -9-185.898 155.117   3
   5  -1  -8 2507.02 406.296   2
   5  -1  -8 2632.82 504.681   3
   5  -1  -7 3163.09 450.035   2
   5  -1  -7 3185.30 522.212   3
   5  -1  -6 21813.9 1154.19   2
   5  -1  -6 20421.8 1217.99   3
   5  -1  -5 3951.40 497.437   2
   5  -1  -5 3959.76 500.696   3
  -5   1   5 4163.41 509.997   3
   5  -1  -4 7864.64 672.662   2
   5  -1  -4 8524.17 651.678   3
  -5   1   4 8774.74 674.624   3
   5  -1  -3 11559.3 821.040   2
  -5   1   3 10311.9 862.591   2
   5  -1  -3 10319.3 651.408   3
  -5   1   3 10584.1 676.439   3
   5  -1  -2 95026.6 2344.20   2
  -5   1   2 91331.1 2612.60   2
   5  -1  -2 93480.5 1795.70   3
  -5   1   2 90541.0 1819.26   3
   5  -1  -1 9878.09 772.703   2
  -5   1   1 9581.38 858.974   2
  -5   1   1 9142.67 544.554   3
  -5   1   1 9299.71 620.100   1
  -5   1   0 379.626 127.077   3
  -5   1   0 215.785 140.156   1
   5  -1   1 6725.77 641.889   2
  -5   1  -1 5856.30 703.317   2
  -5   1  -1 6636.59 592.872   1
   5  -1   1 6298.04 512.630   1
  -5   1  -2 744.725 284.540   2
   5  -1   2 1455.74 273.389   1
  -5   1  -2 1223.82 299.174   1
   5  -1   2 782.559 270.340   2
   5  -1   3 7816.51 747.775   2
  -5   1  -3 8073.10 755.463   1
   5  -1   3 8264.52 751.632   1
  -5   1  -4 195.573 230.582   1
   5  -1   4 843.277 300.071   1
   5  -1   4 690.011 275.361   2
   5  -1   5 5780.80 744.758   2
  -5   1  -5 6093.90 767.112   1
  -5   1  -6 18.4991 125.328   3
  -5   1  -7 16.8077 167.745   3
  -5   1  -8 7551.23 970.280   3
  -5   1  -9 415.993 221.075   3
   5   0 -11 7406.68 1027.83   3
   5   0 -10-306.245 241.869   3
   5   0  -9 4024.05 653.816   3
   5   0  -9 5331.68 707.028   2
   5   0  -8 486.851 274.564   3
   5   0  -8 261.283 213.450   2
   5   0  -7 4104.00 600.467   2
   5   0  -7 5151.11 618.994   3
  -5   0   6 6951.11 666.562   3
   5   0  -6 6800.18 757.066   2
   5   0  -6 7832.20 697.342   3
   5   0  -5 5010.54 507.403   3
   5   0  -5 4939.41 643.864   2
  -5   0   5 4103.22 467.316   3
   5   0  -4 3793.96 562.123   2
   5   0  -4 3094.07 350.002   3
  -5   0   4 4740.75 434.309   3
   5   0  -3 5248.38 641.261   2
  -5   0   3 5984.43 731.324   2
   5   0  -3 6039.99 429.580   3
  -5   0   3 5761.70 428.841   3
   5   0  -2 3415.57 512.781   2
  -5   0   2 3384.64 569.683   2
  -5   0   2 3154.63 287.393   3
  -5   0   1 1416.81 186.531   3
  -5   0   1 858.925 298.268   2
  -5   0   1 1075.44 188.921   1
   5   0  -1 1071.74 277.686   2
  -5   0   0 1003.49 167.071   3
  -5   0   0 1344.55 415.269   2
  -5   0   0 907.888 193.114   1
   5   0   0 947.290 279.113   2
  -5   0  -1 3320.21 585.466   2
  -5   0  -1 3287.68 374.180   1
   5   0   1 2516.62 453.582   2
   5   0   1 3088.66 339.160   1
   5   0   2 35196.8 1635.05   2
  -5   0  -2 33862.4 1296.18   1
   5   0   2 36425.0 1339.69   1
  -5   0  -3 12.8947 123.525   1
   5   0   3 119.716 144.710   1
   5   0   3 240.909 193.804   2
  -5   0  -4 7612.34 729.290   3
   5   0   4 6834.13 784.974   2
   5   0   4 6617.50 770.716   1
  -5   0  -5-43.1156 139.434   3
   5   0   5 194.524 200.501   2
   5   0   6 13785.6 1197.24   2
  -5   0  -6 14552.1 1190.08   3
  -5   0  -7 1778.80 514.571   3
  -5   0  -8 596.362 268.355   3
   5   1 -11 2597.84 584.880   3
   5   1 -10 180.905 255.891   3
   5   1 -10 155.984 203.596   2
   5   1  -9 157.756 218.257   3
   5   1  -9 143.203 229.836   2
   5   1  -8 261.354 199.488   3
   5   1  -8 891.804 383.109   2
   5   1  -7 5489.25 607.079   3
   5   1  -7 5910.53 799.443   2
  -5  -1   6 3641.36 518.935   1
   5   1  -6 4226.60 475.967   3
   5   1  -6 4022.27 660.632   2
   5   1  -5 365.680 131.143   3
   5   1  -5 272.505 177.303   2
  -5  -1   5 318.599 136.243   3
  -5  -1   5 740.291 211.776   1
   5   1  -4 1955.05 438.872   2
  -5  -1   4 1787.47 238.811   3
   5   1  -4 1904.68 235.009   3
   5   1  -3 19672.0 1358.38   2
  -5  -1   3 17920.9 573.906   3
   5   1  -2 1308.29 391.106   2
  -5  -1   2 996.862 344.508   2
  -5  -1   2 1010.19 144.038   1
  -5  -1   2 1067.29 116.877   3
  -5  -1   1 163.753 54.1713   3
  -5  -1   1 101.185 202.262   2
  -5  -1   1 174.628 52.6422   1
   5   1  -1 475.008 255.207   2
   5   1   0 2473.56 478.774   2
  -5  -1  -1-113.277 92.0751   3
   5   1   1 90.6674 84.2424   1
   5   1   1-238.087 218.381   2
   5   1   2 14307.4 1115.85   2
   5   1   2 16472.6 887.916   1
  -5  -1  -2 14896.2 817.888   3
   5   1   3 19668.6 1335.29   2
   5   1   3 19584.9 1153.21   1
  -5  -1  -3 21835.0 1104.15   3
   5   1   4 11834.6 1062.75   2
   5   1   4 11991.9 1023.29   1
  -5  -1  -4 12818.7 943.226   3
   5   1   5 8476.50 942.165   2
  -5  -1  -5 9184.18 881.361   3
  -5  -1  -6 1097.24 344.178   3
   5   1   6 1386.60 411.168   2
  -5  -1  -7 894.347 371.830   3
  -5  -1  -8 550.929 269.053   3
   5   2 -12 411.985 328.593   3
   5   2 -11 1900.80 514.533   3
   5   2 -10 1395.91 361.772   3
   5   2 -10 2448.28 609.300   2
   5   2  -9 444.508 221.663   3
   5   2  -9 400.675 280.877   2
   5   2  -8 10434.8 1174.79   2
   5   2  -8 9321.24 802.321   3
   5   2  -7-0.55264 123.575   3
   5   2  -7 162.462 215.083   2
  -5  -2   7-58.3177 164.781   1
   5   2  -6 45.5537 92.8296   3
   5   2  -6 170.032 270.743   2
  -5  -2   6 254.966 176.512   1
   5   2  -5 5561.12 825.379   2
  -5  -2   5 4662.15 485.917   1
   5   2  -5 3488.88 300.026   3
   5   2  -4 1594.51 452.548   2
  -5  -2   4 1375.98 221.216   1
   5   2  -3 877.919 331.323   2
   5   2  -2 3574.31 719.129   2
   5   2  -1 30582.0 1774.33   2
  -5  -2   0 2544.48 210.658   3
   5   2   0 2052.41 535.230   2
  -5  -2  -1 1773.34 244.280   3
   5   2   1 1770.42 208.246   1
   5   2   1 1840.28 473.411   2
   5   2   2 321.420 168.162   1
   5   2   2 49.7228 158.109   2
  -5  -2  -3-29.4631 68.3249   3
   5   2   3-158.452 216.656   2
  -5  -2  -4 485.201 221.779   3
   5   2   4 95.9152 284.112   2
  -5  -2  -5 2610.87 505.859   3
   5   2   5 1997.23 483.189   2
  -5  -2  -6 214.863 200.642   3
   5   2   6 264.628 300.283   2
   5   3 -12-22.4786 141.815   3
   5   3 -11 15320.0 1649.00   2
   5   3 -11 13440.1 1200.21   3
   5   3 -10 2926.30 517.687   3
   5   3 -10 3071.88 772.531   2
   5   3  -9 8538.03 1163.97   2
   5   3  -9 8265.79 763.114   3
   5   3  -8 688.467 220.000   3
   5   3  -8 1026.15 417.248   2
   5   3  -7 1513.01 258.849   3
   5   3  -7 1413.20 496.082   2
  -5  -3   7 827.796 282.030   1
   5   3  -6 535.337 123.143   3
   5   3  -6 808.339 397.248   2
  -5  -3   6 873.725 255.481   1
   5   3  -5 197.958 235.780   2
  -5  -3   5 708.143 169.382   1
   5   3  -4 1252.30 475.172   2
   5   3  -3-376.256 298.304   2
   5   3  -2 4309.81 771.915   2
   5   3  -1 9854.00 1098.51   2
  -5  -3   0 211.702 60.1843   3
   5   3   0 325.113 260.423   2
   5   3   1 7080.16 937.692   2
  -5  -3  -1 6685.20 465.723   3
   5   3   2 7797.17 949.195   2
  -5  -3  -2 6604.48 572.347   3
   5   3   3 6018.86 810.579   2
  -5  -3  -3 5934.22 617.519   3
   5   3   4 893.797 392.932   2
   5   3   5 3786.85 723.775   2
   5   3   6 118.520 150.205   2
   5   4 -12 4802.40 989.459   2
   5   4 -11 1997.08 708.074   2
   5   4 -10 96.0656 231.238   2
   5   4  -9 2387.50 626.433   2
   5   4  -8 400.061 171.220   3
   5   4  -8 412.971 124.877   2
   5   4  -7 1975.94 229.843   3
   5   4  -7 1333.56 502.231   2
   5   4  -6 1145.84 495.537   2
   5   4  -5 736.617 392.889   2
   5   4  -4 5764.17 953.098   2
   5   4  -3 2514.10 632.475   2
   5   4  -2 3047.72 701.345   2
   5   4  -1-412.148 376.296   2
   5   4   0 14244.9 1385.65   2
   5   4   1 8599.77 1081.53   2
   5   4   2 1040.78 395.930   2
   5   4   3 1.29251 243.214   2
   5   4   4 286.602 333.086   2
   5   5 -11-551.113 445.991   2
   5   5 -10 271.504 375.391   2
   5   5  -9-374.560 383.995   2
   5   5  -8 427.928 457.151   2
   5   5  -7 2092.42 639.601   2
   5   5  -6 1629.38 609.441   2
   5   5  -5 9114.44 1262.50   2
   5   5  -4 8732.43 1238.60   2
   5   5  -3 1524.85 582.790   2
   5   5  -2-487.722 297.178   2
   5   5  -1 1241.38 475.620   2
   5   5   0 73.5711 252.329   2
   5   5   1 86.2423 237.135   2
   5   5   2 25.5817 65.4705   2
   5   5   3 89.4955 333.266   2
   5   6  -9-161.614 420.477   2
   5   6  -8 2739.58 835.620   2
   5   6  -7 235.385 301.992   2
   5   6  -6 2160.65 684.726   2
   5   6  -5 6674.31 1122.13   2
   5   6  -4 150.232 180.015   2
   5   6  -3 3419.48 798.841   2
   5   6  -2 137.858 350.497   2
   5   6  -1 3314.85 766.224   2
   5   6   0-83.9837 211.593   2
   5   6   1 165.017 253.781   2
   5   7  -5 602.262 372.598   2
   5   7  -4 982.802 585.893   2
  -6  11  -3 672.218 396.057   1
  -6  11  -4-573.920 451.034   1
  -6  11  -5 937.191 553.586   1
  -6  10   0 2173.95 632.067   1
  -6  10  -1-1.75357 311.156   1
  -6  10  -2 507.309 366.643   1
  -6  10  -3 40.9280 176.586   1
  -6  10  -4 342.056 302.739   1
  -6  10  -5 309.972 305.904   1
  -6  10  -6 2100.24 673.562   1
  -6  10  -7 1617.13 618.446   1
  -6  10  -8-271.767 334.510   1
   6  -9  -2 1715.23 514.414   3
   6  -9  -1 1376.13 406.286   3
  -6   9   1 1396.07 477.124   1
  -6   9   0 4511.93 861.073   1
  -6   9  -1 1245.49 490.084   1
  -6   9  -2 2880.88 652.317   1
  -6   9  -3 2958.32 685.714   1
  -6   9  -4 4603.40 858.584   1
  -6   9  -5 305.536 335.664   1
  -6   9  -6 758.776 444.728   1
  -6   9  -7 1155.04 537.426   1
  -6   9  -8 8831.98 1347.56   1
  -6   9  -9 109.785 377.317   1
   6  -8  -3 1691.23 519.675   3
   6  -8  -2 1007.30 378.109   3
   6  -8  -1 2608.85 579.833   3
  -6   8   1 2949.12 663.644   1
  -6   8   0 4330.52 775.253   1
  -6   8  -1 4897.71 829.680   1
  -6   8  -1 4594.27 512.996   2
  -6   8  -2 1408.12 507.728   1
  -6   8  -2 1144.05 293.770   2
  -6   8  -3 8393.38 1105.34   1
  -6   8  -4 151.922 267.626   1
  -6   8  -5 2958.06 712.779   1
  -6   8  -6 3718.09 847.529   1
  -6   8  -7 3321.91 771.744   1
  -6   8  -8 4853.74 1000.19   1
  -6   8  -9 2074.09 647.650   1
   6  -7  -5 495.629 331.436   3
   6  -7  -4 159.947 165.548   3
   6  -7  -3 1439.74 433.285   3
   6  -7  -2 2900.86 571.875   3
   6  -7  -1 1872.99 455.376   3
  -6   7   0 7405.67 589.937   2
  -6   7   0 7454.96 954.724   1
  -6   7  -1 7591.31 637.617   2
  -6   7  -1 8248.84 990.775   1
  -6   7  -2 832.380 307.945   1
  -6   7  -2 436.551 199.546   2
  -6   7  -3 1204.04 420.279   1
  -6   7  -4 11357.4 1258.47   1
  -6   7  -5 950.229 464.209   1
  -6   7  -6 417.721 260.887   1
  -6   7  -7 10942.2 1349.63   1
  -6   7  -8 186.093 257.599   1
  -6   7  -9 372.846 314.128   1
   6  -6  -6 1138.61 451.595   3
   6  -6  -5 260.615 255.576   3
   6  -6  -4 124.176 156.460   3
   6  -6  -3 378.958 263.173   3
  -6   6   2 4838.85 341.346   2
   6  -6  -2 5622.77 739.161   3
   6  -6  -1 33.1401 99.9733   3
  -6   6   1-4.00741 68.4160   2
  -6   6   0 2833.68 557.271   1
  -6   6   0 1347.63 273.126   2
  -6   6  -1 1143.27 265.407   2
  -6   6  -1 1217.34 379.776   1
  -6   6  -2 13434.4 919.189   2
  -6   6  -2 13430.7 1206.66   1
  -6   6  -3 2319.10 516.725   1
  -6   6  -4 2028.97 520.037   1
  -6   6  -5 563.676 320.406   1
  -6   6  -6 14158.6 1441.93   1
  -6   6  -7 6681.43 1037.30   1
  -6   6  -8 578.431 404.878   1
  -6   6  -9-219.874 290.725   1
   6  -5  -7 3041.44 619.112   3
   6  -5  -6 947.179 398.882   3
   6  -5  -5-26.3352 111.673   3
   6  -5  -4 456.914 237.163   3
   6  -5  -3 32250.8 1685.26   3
  -6   5   2 8292.78 588.517   2
   6  -5  -2 9245.09 867.271   3
  -6   5   1 10480.1 733.399   2
   6  -5  -1 9168.08 825.818   3
  -6   5   0 3740.66 477.742   2
  -6   5   0 3924.65 617.917   1
  -6   5  -1 24419.2 1208.79   2
  -6   5  -1 24683.7 1512.40   1
  -6   5  -2 1005.49 291.387   2
  -6   5  -2 1142.62 391.986   1
  -6   5  -3 15034.3 1284.73   1
  -6   5  -4 239.684 215.763   1
  -6   5  -5 23591.7 1737.47   1
  -6   5  -6 152.379 230.922   1
  -6   5  -7-70.8914 184.011   1
  -6   5  -8-232.365 325.613   1
  -6   5  -9 66.9435 224.998   1
   6  -4  -8 1880.42 503.032   3
   6  -4  -7 1929.51 552.893   3
   6  -4  -6 4684.96 721.183   3
   6  -4  -5 745.586 299.452   3
   6  -4  -4-186.074 155.475   3
   6  -4  -3 357.341 177.704   3
  -6   4   3 179.113 119.667   2
   6  -4  -2 1872.79 368.032   3
  -6   4   2 2018.06 349.182   2
   6  -4  -1 42.2801 111.475   3
  -6   4   1-15.7874 113.005   2
  -6   4   1 252.120 148.036   3
  -6   4   0 1057.45 278.776   3
  -6   4   0 777.844 256.937   1
  -6   4   0 621.195 214.021   2
  -6   4  -1 16644.2 1079.36   2
  -6   4  -1 17347.5 1038.78   3
  -6   4  -1 15976.8 1147.08   1
  -6   4  -2 17996.4 1140.77   2
  -6   4  -2 16980.5 1232.76   1
  -6   4  -2 16296.8 1017.81   3
  -6   4  -3 4821.22 709.809   1
   6  -4   3 6932.19 771.909   1
  -6   4  -4 1048.86 363.004   1
  -6   4  -5 7685.41 969.707   1
  -6   4  -6 174.696 216.102   1
  -6   4  -7 1737.20 555.154   1
  -6   4  -8 4310.96 858.841   1
  -6   4  -9 131.806 199.826   1
   6  -3  -9-475.782 285.315   3
   6  -3  -8 175.825 243.923   3
   6  -3  -7-284.659 322.952   3
   6  -3  -6 7792.45 837.609   3
   6  -3  -5 19374.6 649.195   2
   6  -3  -5 19324.8 1253.18   3
   6  -3  -4 5085.26 399.467   2
   6  -3  -4 4533.29 580.217   3
   6  -3  -3 8073.56 547.973   2
  -6   3   3 7657.23 692.701   2
   6  -3  -3 8816.01 764.588   3
  -6   3   3 7437.72 725.458   3
   6  -3  -2 814.345 232.362   3
  -6   3   2 519.532 236.315   2
  -6   3   2 376.216 167.584   3
   6  -3  -2 335.073 148.587   2
  -6   3   1 2492.07 454.966   2
  -6   3   1 3036.77 416.192   3
  -6   3   1 2302.55 405.347   1
   6  -3  -1 3036.30 374.964   2
   6  -3   0 26933.1 1195.36   2
  -6   3   0 26430.5 1408.70   2
  -6   3   0 26109.0 1173.08   3
  -6   3   0 27923.6 1390.63   1
   6  -3   1 5773.31 594.431   2
  -6   3  -1 6899.64 745.415   2
  -6   3  -1 6056.36 675.699   1
  -6   3  -1 6215.48 583.334   3
  -6   3  -2 263.669 212.754   1
   6  -3   2 343.156 209.936   2
  -6   3  -2 279.953 199.913   2
   6  -3   3 3227.48 513.720   1
   6  -3   3 2759.05 467.100   2
  -6   3  -3 2343.57 501.258   1
   6  -3   4 3541.14 572.743   1
  -6   3  -4 3152.19 590.523   1
  -6   3  -5 453.355 277.833   1
  -6   3  -6-77.4547 289.412   1
  -6   3  -7 4121.09 779.726   1
  -6   3  -8 724.422 399.844   1
  -6   3  -9 3839.38 740.037   3
   6  -2  -9 2.62938 229.307   3
   6  -2  -8 4998.12 775.941   3
   6  -2  -7 538.992 272.521   3
   6  -2  -7 638.226 154.337   2
   6  -2  -6 680.324 271.299   3
   6  -2  -6 1175.97 242.073   2
   6  -2  -5 71.2591 151.915   3
   6  -2  -5 164.118 152.488   2
   6  -2  -4 26330.4 1171.44   2
   6  -2  -4 24677.6 1227.74   3
  -6   2   4 27137.7 1326.61   3
   6  -2  -3 22278.4 1097.16   2
  -6   2   3 22932.7 1330.89   2
   6  -2  -3 24364.5 1141.86   3
  -6   2   3 23701.1 1158.32   3
   6  -2  -2 58190.6 1808.80   2
  -6   2   2 62629.1 2275.53   2
   6  -2  -2 62128.7 1720.83   3
  -6   2   2 61008.4 1767.78   3
   6  -2  -1 20877.6 1100.06   2
  -6   2   1 20701.1 1333.68   2
  -6   2   1 21668.0 999.595   3
  -6   2   1 22405.8 1141.93   1
  -6   2   0 5638.04 724.533   2
   6  -2   0 6075.17 620.888   2
  -6   2   0 5444.52 516.150   3
  -6   2   0 5604.57 590.421   1
  -6   2  -1 28.5424 170.251   2
  -6   2  -1 109.076 111.599   3
  -6   2  -1 239.885 193.097   1
   6  -2   1 115.508 123.569   2
   6  -2   2 148.197 151.858   1
   6  -2   2 142.812 155.085   2
  -6   2  -2-95.8026 137.075   1
   6  -2   3-256.182 198.359   2
   6  -2   3 46.1465 121.536   1
   6  -2   4 130.905 176.397   1
  -6   2  -4 170.351 203.324   1
   6  -2   4 309.524 238.054   2
  -6   2  -5 4869.52 738.170   1
  -6   2  -6 6699.91 863.753   1
  -6   2  -7 5622.50 814.057   3
  -6   2  -7 5863.85 883.829   1
  -6   2  -8 467.633 335.047   3
  -6   2  -9 965.608 389.183   3
   6  -1 -10 185.332 280.262   3
   6  -1  -9 8311.86 984.004   3
   6  -1  -8 5034.77 602.541   2
   6  -1  -8 4563.87 704.294   3
   6  -1  -7 5657.46 623.755   2
   6  -1  -7 5231.99 676.804   3
   6  -1  -6 58.8101 161.111   2
   6  -1  -6-32.0926 154.133   3
   6  -1  -5 13011.2 968.146   2
   6  -1  -5 12870.3 879.364   3
  -6   1   5 14497.5 946.802   3
   6  -1  -4 48908.8 1861.46   2
   6  -1  -4 49934.6 1585.22   3
  -6   1   4 51882.0 1651.07   3
   6  -1  -3 17652.0 1122.01   2
  -6   1   3 16445.4 1239.43   2
   6  -1  -3 16120.6 827.964   3
  -6   1   3 16064.2 852.865   3
  -6   1   2 3728.28 433.813   1
  -6   1   2 4872.38 692.997   2
   6  -1  -2 4408.33 580.184   2
  -6   1   2 4523.06 430.701   3
  -6   1   1 4.57540 71.0207   3
  -6   1   1 262.289 227.106   2
  -6   1   1-66.5921 100.165   1
   6  -1  -1-0.75476 113.175   2
  -6   1   0 834.183 196.244   3
  -6   1   0 1308.12 438.330   2
  -6   1   0 672.980 211.060   1
   6  -1   0 512.917 240.224   2
  -6   1  -1 2919.21 419.121   1
   6  -1   1 2545.59 446.184   2
  -6   1  -2 568.733 214.889   1
   6  -1   2 402.394 233.592   1
   6  -1   2 962.530 310.526   2
  -6   1  -3 2101.65 405.131   1
   6  -1   3 1868.68 375.032   1
   6  -1   3 1549.42 374.615   2
  -6   1  -4 770.891 299.217   1
   6  -1   4 1089.92 398.226   2
   6  -1   4 908.150 319.901   1
  -6   1  -5 2661.51 530.044   1
   6  -1   5 2580.64 544.446   2
  -6   1  -6 71.3548 195.849   3
  -6   1  -7 894.334 366.305   3
  -6   1  -8 4812.20 814.729   3
   6   0 -11 1366.94 479.742   3
   6   0 -10 290.282 310.697   3
   6   0  -9 157.721 196.091   3
   6   0  -8 3214.55 591.296   2
   6   0  -8 2042.57 442.831   3
   6   0  -7 225.950 185.119   2
   6   0  -7 99.3003 153.804   3
   6   0  -6 5726.20 752.390   2
   6   0  -6 5074.63 561.746   3
  -6   0   6 5427.99 597.165   3
   6   0  -5 5094.42 705.692   2
   6   0  -5 4467.23 470.192   3
  -6   0   5 3848.20 450.772   3
   6   0  -4 782.448 335.239   2
   6   0  -4 673.840 178.315   3
  -6   0   4 770.715 205.261   3
   6   0  -3 53.4074 151.294   2
  -6   0   3 70.7319 97.1777   3
  -6   0   3 18.3632 152.120   2
  -6   0   2 2773.68 574.923   2
  -6   0   2 2286.76 307.461   1
  -6   0   2 2618.09 279.300   3
   6   0  -2 2844.14 488.507   2
  -6   0   1 446.013 119.691   3
  -6   0   1 529.278 170.355   1
   6   0  -1 320.430 172.127   2
  -6   0   0 3276.77 368.508   1
  -6   0   0 3062.59 314.129   3
   6   0   0 3720.91 583.823   2
  -6   0  -1 867.436 220.781   1
   6   0   1 1122.57 344.025   2
  -6   0  -2 305.134 176.915   1
   6   0   2 90.0641 171.365   2
   6   0   2 229.783 135.634   1
  -6   0  -3 4217.05 525.055   3
   6   0   3 4404.60 551.420   1
   6   0   3 3887.05 640.246   2
  -6   0  -4 10472.9 894.945   3
   6   0   4 8524.15 950.662   2
   6   0   4 11116.3 983.091   1
   6   0   5 6303.94 835.224   2
  -6   0  -5 6626.80 768.672   3
  -6   0  -6 446.789 265.074   3
   6   0   6-46.0287 175.296   2
  -6   0  -7 2206.26 517.535   3
  -6   0  -8-485.022 402.316   3
   6   1 -11 2292.07 520.878   3
   6   1 -10 1725.74 464.032   3
   6   1  -9 363.239 249.573   3
   6   1  -9 258.472 258.078   2
   6   1  -8 850.422 400.398   2
   6   1  -8 575.262 264.218   3
   6   1  -7 247.053 165.867   3
   6   1  -7 79.2120 239.195   2
  -6  -1   6 19423.2 1166.93   1
   6   1  -6 19631.0 1517.26   2
   6   1  -6 18023.9 927.834   3
   6   1  -5 2280.29 298.379   3
   6   1  -5 1740.77 444.357   2
  -6  -1   5 1841.70 280.017   3
  -6  -1   5 1831.62 342.284   1
   6   1  -4 782.096 337.219   2
  -6  -1   4 458.643 132.950   3
   6   1  -3 2428.81 506.472   2
  -6  -1   3 1953.15 243.819   1
  -6  -1   3 1792.49 179.073   3
  -6  -1   2 3461.06 250.163   1
  -6  -1   2 3466.43 195.089   3
   6   1  -2 3761.04 629.249   2
  -6  -1   1 71.3890 46.2459   3
   6   1  -1 374.497 227.948   2
  -6  -1   0 8386.02 454.635   3
   6   1   0 9918.24 1017.72   2
  -6  -1   0 9628.22 454.089   3
   6   1   1 5971.02 795.434   2
  -6  -1  -1 5839.83 464.217   3
   6   1   2 11161.1 1070.65   2
   6   1   2 10982.0 699.241   1
  -6  -1  -2 12863.0 776.416   3
  -6  -1  -3 917.391 259.485   3
   6   1   3 1664.66 477.171   2
  -6  -1  -4-155.317 152.499   3
   6   1   4-238.251 236.940   2
  -6  -1  -5 214.687 200.813   3
   6   1   5 223.229 246.992   2
  -6  -1  -6 411.004 251.943   3
   6   1   6-48.1256 245.038   2
   6   2 -11 1618.71 446.612   3
   6   2 -10 269.968 160.075   3
   6   2 -10-258.468 304.372   2
   6   2  -9 9226.07 1202.72   2
   6   2  -9 8206.59 803.807   3
   6   2  -8 7441.25 1051.31   2
   6   2  -8 7138.10 656.246   3
   6   2  -7 7975.31 1100.97   2
  -6  -2   7 8367.70 839.662   1
   6   2  -7 8951.45 653.192   3
   6   2  -6 5599.44 909.873   2
  -6  -2   6 5097.00 587.997   1
   6   2  -6 5103.89 414.145   3
   6   2  -5 1362.72 460.664   2
  -6  -2   5 1418.74 267.822   1
  -6  -2   4 716.528 122.484   1
   6   2  -4 650.094 361.083   2
  -6  -2   4 531.332 118.434   1
   6   2  -3 16195.9 1420.45   2
   6   2  -2-51.7345 225.379   2
   6   2  -1 7308.41 937.677   2
  -6  -2   0 112.023 50.5484   3
  -6  -2   0 117.605 51.8562   3
   6   2   0 57.9166 217.500   2
  -6  -2  -1 278.733 98.8791   3
   6   2   1-601.239 349.594   2
   6   2   2 4542.36 748.100   2
  -6  -2  -2 4665.72 466.229   3
   6   2   3 5046.19 782.770   2
  -6  -2  -3 5894.49 591.254   3
   6   2   4 342.792 259.066   2
   6   2   5 3875.94 750.474   2
   6   3 -11 201.053 303.207   2
   6   3 -10 1986.32 620.981   2
   6   3  -9-721.250 409.742   2
   6   3  -8 470.864 396.951   2
   6   3  -7 10436.8 1292.79   2
   6   3  -6 245.576 195.478   2
   6   3  -5 222.571 374.450   2
   6   3  -4 4587.32 847.412   2
   6   3  -3 1762.76 556.835   2
   6   3  -2 181.268 231.189   2
   6   3  -1 364.952 352.903   2
   6   3   0-58.4532 217.893   2
   6   3   1 300.687 338.103   2
   6   3   2 7187.47 960.172   2
   6   3   3 127.085 223.061   2
   6   3   4 1298.04 477.167   2
   6   4 -11-15.4786 74.0743   2
   6   4 -10 2.12559 305.229   2
   6   4  -9-428.087 473.331   2
   6   4  -8 253.835 238.742   2
   6   4  -7 4300.43 870.825   2
   6   4  -6 4241.73 936.847   2
   6   4  -5 1341.90 536.503   2
   6   4  -4 1480.20 528.344   2
   6   4  -3 502.458 361.108   2
   6   4  -2 2700.35 712.939   2
   6   4  -1-60.1384 301.084   2
   6   4   0 2883.74 730.931   2
   6   4   1 3307.09 693.677   2
   6   4   2 457.133 402.865   2
   6   5  -9 34.2726 388.506   2
   6   5  -8 250.799 297.244   2
   6   5  -7 5074.58 1046.87   2
   6   5  -6 6084.96 1121.03   2
   6   5  -5-98.0464 247.932   2
   6   5  -4 2573.97 721.068   2
   6   5  -3 4550.35 924.306   2
   6   5  -2 166.883 285.647   2
   6   5  -1 5292.06 984.892   2
   6   5   0 1091.26 506.041   2
  -7  10  -1 589.908 225.616   1
  -7  10  -2 1731.56 572.570   1
  -7  10  -3 946.077 440.034   1
  -7  10  -4 368.514 449.816   1
  -7  10  -5 3654.14 890.320   1
  -7  10  -6-204.848 308.072   1
  -7   9   1 2726.50 766.628   1
  -7   9   0 6698.77 1083.49   1
  -7   9  -1 502.346 343.489   1
  -7   9  -2 1039.36 431.279   1
  -7   9  -3 418.616 350.510   1
  -7   9  -4 2462.40 660.183   1
  -7   9  -5 3309.10 855.086   1
  -7   9  -6 2964.58 795.966   1
  -7   9  -7 387.257 383.643   1
  -7   9  -8 1133.16 554.040   1
   7  -8  -3 57.3446 220.804   3
   7  -8  -2 303.828 287.567   3
  -7   8   1 1532.79 516.398   1
   7  -8  -1 897.528 339.923   3
  -7   8   0 4250.81 803.590   1
  -7   8  -1 1616.13 494.597   1
  -7   8  -2 2467.97 596.506   1
  -7   8  -3 4818.86 861.663   1
  -7   8  -4 1715.13 616.349   1
  -7   8  -5 272.721 289.515   1
  -7   8  -6 1625.69 598.636   1
  -7   8  -7 366.878 261.679   1
  -7   8  -8 5608.13 1090.22   1
   7  -7  -4-21.2020 262.568   3
   7  -7  -3 1419.08 406.364   3
   7  -7  -2 332.780 238.618   3
  -7   7   1 389.640 246.521   1
   7  -7  -1 67.9720 137.212   3
  -7   7   0 546.672 347.124   1
  -7   7   0 11.8046 151.027   2
  -7   7  -1 1619.54 512.766   1
  -7   7  -1 1365.84 323.537   2
  -7   7  -2 10694.1 1235.26   1
  -7   7  -3-727.379 388.245   1
  -7   7  -4 5112.47 904.715   1
  -7   7  -5 1.62748 305.250   1
  -7   7  -6 10170.9 1317.22   1
  -7   7  -7 1196.22 527.013   1
  -7   7  -8 383.439 352.203   1
  -7   7  -9-280.873 257.695   1
   7  -6  -5-132.061 245.111   3
   7  -6  -4 106.291 294.219   3
   7  -6  -3 280.341 228.486   3
   7  -6  -2 428.458 277.981   3
  -7   6   1 4876.26 553.661   2
  -7   6   1 4519.01 746.270   1
   7  -6  -1 4766.69 658.185   3
  -7   6   0 5693.63 823.115   1
  -7   6   0 6385.64 656.410   2
  -7   6  -1 7311.87 738.131   2
  -7   6  -1 6664.89 890.075   1
  -7   6  -2 428.925 324.155   1
  -7   6  -3 29917.7 1964.27   1
  -7   6  -4 9239.92 1138.78   1
  -7   6  -5 27496.9 2026.00   1
  -7   6  -6-319.648 236.512   1
  -7   6  -7 2228.69 656.388   1
  -7   6  -8-104.537 288.912   1
  -7   6  -9-293.007 377.309   1
   7  -5  -7 764.523 359.000   3
   7  -5  -6 924.034 350.154   3
   7  -5  -5 3060.11 574.962   3
   7  -5  -4 429.020 292.405   3
   7  -5  -3 44.8288 157.495   3
   7  -5  -2 811.824 333.200   3
  -7   5   2 440.755 196.618   2
  -7   5   1 12257.5 949.195   2
  -7   5   1 11351.7 1074.14   1
  -7   5   0 11823.9 967.309   2
  -7   5   0 11619.1 1094.66   1
  -7   5  -1 487.912 278.500   1
  -7   5  -1 181.242 179.303   2
  -7   5  -2 8694.68 979.488   1
  -7   5  -3-247.903 252.150   1
  -7   5  -4 1900.42 538.974   1
  -7   5  -5 616.228 316.451   1
  -7   5  -6 2200.55 651.824   1
  -7   5  -7 3006.36 757.702   1
  -7   5  -8 960.855 418.910   1
  -7   5  -9-24.1583 183.484   1
   7  -4  -7 118.073 214.636   3
   7  -4  -6 402.812 252.696   3
   7  -4  -5 1655.63 422.807   3
   7  -4  -4 2814.91 512.932   3
   7  -4  -3 4125.31 578.620   3
  -7   4   3 4669.31 559.662   2
   7  -4  -3 3959.36 399.593   2
   7  -4  -2 297.223 159.762   3
  -7   4   2 259.584 177.982   2
   7  -4  -2 356.841 167.968   2
  -7   4   1 934.467 335.057   2
  -7   4   1 888.068 324.582   1
   7  -4  -1 698.183 231.649   2
  -7   4   0-47.0721 174.063   2
   7  -4   0-21.9505 119.308   2
  -7   4   0 124.334 178.931   1
   7  -4   1 689.621 264.679   2
  -7   4  -1 412.323 251.616   1
   7  -4   2 29804.3 1507.53   2
  -7   4  -2 27282.5 1680.90   1
  -7   4  -3 3010.07 603.321   1
  -7   4  -4 132.678 246.948   1
  -7   4  -5 3384.98 696.586   1
  -7   4  -6 986.273 394.381   1
  -7   4  -7-53.4634 169.897   1
  -7   4  -8-104.759 160.831   1
  -7   4  -9 53.8119 293.345   1
   7  -3  -8 281.155 267.462   3
   7  -3  -7 671.809 316.628   3
   7  -3  -6 3263.01 585.762   3
   7  -3  -5 151.942 176.225   3
   7  -3  -5-50.0772 76.9137   2
   7  -3  -4 8018.19 612.505   2
   7  -3  -4 7665.94 771.956   3
   7  -3  -3 3196.08 473.885   3
  -7   3   3 3465.32 549.984   2
   7  -3  -3 3459.89 431.391   2
   7  -3  -2 8309.68 690.160   2
  -7   3   2 7712.34 858.606   2
  -7   3   2 7271.30 699.716   3
  -7   3   1 3455.28 610.935   2
  -7   3   1 4290.49 586.468   1
   7  -3  -1 4884.79 551.079   2
  -7   3   1 5243.04 574.056   3
   7  -3   0 38047.0 1597.49   2
  -7   3   0 33974.6 1833.25   2
  -7   3   0 37327.6 1477.92   3
  -7   3   0 38858.5 1756.27   1
   7  -3   1 28268.8 1443.63   2
  -7   3  -1 27685.3 1545.92   1
  -7   3  -1 26866.5 1275.77   3
  -7   3  -2-1.99231 95.6464   3
  -7   3  -2-152.513 199.913   1
   7  -3   2-151.465 190.392   2
   7  -3   3-68.7677 153.544   2
   7  -3   3 141.706 112.635   1
  -7   3  -3-203.207 214.453   1
   7  -3   4 1419.43 408.192   2
  -7   3  -4 533.944 291.857   1
  -7   3  -5 10478.3 1128.37   1
  -7   3  -6 59.7646 239.892   1
  -7   3  -7 8293.21 1089.95   1
  -7   3  -8 2268.22 661.996   1
   7  -2  -9 608.872 343.735   3
   7  -2  -8 750.618 307.625   3
   7  -2  -7 1958.07 475.959   3
   7  -2  -6 4924.52 545.005   2
   7  -2  -6 5672.70 700.310   3
   7  -2  -5 2845.79 473.819   3
   7  -2  -5 2284.59 389.898   2
   7  -2  -4 5725.00 616.860   2
   7  -2  -4 5205.67 595.876   3
  -7   2   4 6989.71 680.006   3
   7  -2  -3 10952.5 862.939   2
  -7   2   3 11329.3 1073.69   2
   7  -2  -3 10722.8 785.722   3
  -7   2   3 9202.86 749.574   3
   7  -2  -2 28770.2 1410.07   2
  -7   2   2 34368.3 1916.88   2
  -7   2   2 30618.6 1305.90   3
  -7   2   2 32601.8 1484.08   1
   7  -2  -1 25197.5 1359.80   2
  -7   2   1 26120.5 1161.12   3
  -7   2   1 24823.7 1296.07   1
  -7   2   0 2578.64 374.771   3
  -7   2   0 2500.95 425.427   1
   7  -2   0 2195.59 430.011   2
   7  -2   1 20232.9 1285.55   2
  -7   2  -1 20696.2 1267.22   1
  -7   2  -1 20267.7 1039.28   3
  -7   2  -2 1102.84 351.998   1
   7  -2   2 1417.17 379.957   2
  -7   2  -3 867.522 340.959   1
   7  -2   3 676.901 292.392   2
   7  -2   3 491.180 259.641   1
   7  -2   4 6591.34 837.161   2
  -7   2  -4 7466.77 878.905   1
  -7   2  -5 2380.14 544.977   1
   7  -2   5 2649.54 583.048   2
  -7   2  -6 2864.67 580.160   1
  -7   2  -7 1638.00 446.963   3
  -7   2  -8 306.313 265.015   3
   7  -1 -10 356.289 207.067   3
   7  -1  -9 2086.45 508.416   3
   7  -1  -8 1527.00 389.250   3
   7  -1  -7 2286.22 484.575   3
   7  -1  -7 3145.92 527.961   2
   7  -1  -6 800.148 253.016   3
   7  -1  -6 1077.88 345.883   2
   7  -1  -5 1372.07 284.304   3
  -7   1   5 1707.47 327.309   3
   7  -1  -5 1702.30 407.280   2
   7  -1  -4 2108.95 348.325   3
  -7   1   4 2040.75 350.607   3
  -7   1   4 1741.74 440.430   2
   7  -1  -4 2105.55 436.583   2
  -7   1   3 470.281 182.725   3
   7  -1  -3 474.605 265.986   2
  -7   1   2 16.6520 106.106   3
  -7   1   2 379.368 173.594   1
   7  -1  -2 261.340 234.691   2
  -7   1   1 285.298 150.495   3
  -7   1   1 359.294 165.122   1
   7  -1  -1 752.557 275.664   2
  -7   1   0 1774.52 352.056   1
  -7   1   0 1343.66 269.345   3
   7  -1   0 1782.38 438.534   2
  -7   1  -1 1006.66 222.755   3
  -7   1  -1 1176.50 288.427   1
   7  -1   1 1127.11 371.844   2
  -7   1  -2 4571.56 580.340   1
   7  -1   2 5043.09 713.212   2
  -7   1  -3 973.257 314.065   1
   7  -1   3 965.809 257.754   1
   7  -1   3 1053.02 389.650   2
  -7   1  -4 1855.13 431.886   1
   7  -1   4 1567.30 476.770   2
  -7   1  -5 594.949 303.013   3
   7  -1   5 589.004 324.526   2
  -7   1  -6 200.904 227.253   3
  -7   1  -7-29.0115 177.359   3
   7   0 -10 977.262 382.210   3
   7   0  -9-274.557 204.809   3
   7   0  -8-61.4676 252.098   2
   7   0  -8 90.6693 154.270   3
   7   0  -7 3050.51 587.734   2
   7   0  -7 3008.09 479.912   3
   7   0  -6 10467.1 1067.83   2
   7   0  -6 10418.6 783.046   3
  -7   0   6 9274.53 770.024   3
   7   0  -5 353.778 247.644   2
   7   0  -5 150.552 179.858   3
  -7   0   5 524.454 199.857   3
   7   0  -4 7896.74 917.415   2
  -7   0   4 9368.79 623.518   3
   7   0  -3 9255.06 990.953   2
  -7   0   3 9472.15 665.102   1
  -7   0   3 8496.23 538.996   3
  -7   0   2 428.382 126.316   3
  -7   0   2 405.069 181.095   1
   7   0  -2 218.774 172.685   2
   7   0  -1 8300.73 944.769   2
  -7   0   1 7835.48 565.732   1
  -7   0   1 7460.78 478.080   3
  -7   0   0 283.961 133.310   3
  -7   0   0 478.056 167.945   1
   7   0   0 525.078 260.180   2
  -7   0  -1 7093.92 566.005   1
   7   0   1 6479.32 830.096   2
  -7   0  -1 6962.51 537.215   3
  -7   0  -2 13229.5 835.124   1
   7   0   2 11464.1 1129.62   2
  -7   0  -3 430.218 188.445   3
   7   0   3 662.238 351.129   2
  -7   0  -4 3332.41 537.477   3
   7   0   4 4704.83 793.704   2
  -7   0  -5-95.3730 156.073   3
   7   0   5-146.441 276.708   2
  -7   0  -6 383.994 226.891   3
   7   0   6-115.216 175.997   2
   7   1 -10 938.515 345.148   3
   7   1  -9 1829.09 545.607   2
   7   1  -9 683.347 252.941   3
   7   1  -8-342.254 337.792   2
   7   1  -8 93.0160 118.877   3
   7   1  -7 4292.65 792.546   2
   7   1  -7 3346.52 442.450   3
   7   1  -6 7567.08 1003.44   2
   7   1  -6 7058.36 568.569   3
   7   1  -5 3785.42 731.835   2
  -7  -1   5 5079.61 525.929   1
  -7  -1   4 183.824 115.651   1
   7   1  -4-7.64945 198.137   2
  -7  -1   4 40.9730 91.5554   1
  -7  -1   3 54.0941 49.2893   1
  -7  -1   3 125.103 75.2191   1
  -7  -1   3-45.2137 37.2589   3
   7   1  -3 234.360 256.506   2
   7   1  -2 592.664 341.255   2
  -7  -1   1 18387.7 464.935   3
  -7  -1   1 17591.5 460.677   3
   7   1   0 9696.06 1076.71   2
  -7  -1   0 8090.75 438.218   3
   7   1   1 5575.42 822.702   2
  -7  -1  -1 6403.42 480.732   3
   7   1   2 5674.26 855.610   2
  -7  -1  -2 4910.53 489.622   3
   7   1   3 3108.99 645.728   2
   7   1   4 1670.81 487.017   2
   7   1   5 1199.00 423.732   2
   7   2 -10 1191.04 468.902   2
   7   2  -9 647.560 419.961   2
   7   2  -8 976.066 485.876   2
   7   2  -7 1908.93 569.825   2
   7   2  -6 255.654 270.059   2
   7   2  -5 2458.56 609.844   2
   7   2  -4 672.320 369.422   2
   7   2  -3 3199.09 715.818   2
   7   2  -2 13939.1 1386.91   2
   7   2  -1 95.5554 215.707   2
   7   2   0 129.592 228.490   2
   7   2   1 3791.20 715.899   2
   7   2   2-64.7937 180.570   2
   7   2   3 1112.20 470.352   2
   7   3 -10 2592.24 817.986   2
   7   3  -9 4927.93 1033.02   2
   7   3  -8 1296.70 518.513   2
   7   3  -7 681.978 367.156   2
   7   3  -6 489.531 361.812   2
   7   3  -5 2435.31 693.784   2
   7   3  -4 750.079 385.617   2
   7   3  -3 169.053 380.177   2
   7   3  -2 180.658 291.570   2
   7   3  -1-489.861 392.858   2
   7   3   0 431.727 279.379   2
   7   3   1 654.497 370.454   2
   7   3   2-199.682 302.842   2
   7   4  -9 287.951 253.477   2
   7   4  -8 287.038 312.541   2
   7   4  -7 1265.00 537.620   2
   7   4  -6 335.650 350.128   2
   7   4  -5 4033.33 899.611   2
   7   4  -4 4176.12 938.118   2
   7   4  -3-66.5761 212.100   2
   7   4  -2-393.658 335.125   2
   7   4  -1 2031.32 580.867   2
  -8  10  -3-269.793 244.551   1
  -8  10  -4 197.027 432.398   1
  -8   9   0 1226.58 450.297   1
  -8   9  -1 1324.57 562.285   1
  -8   9  -2 1011.38 482.141   1
  -8   9  -3-36.9781 383.348   1
  -8   9  -4 33.0964 257.051   1
  -8   9  -5 548.524 373.538   1
  -8   9  -6-649.406 486.729   1
   8  -8  -2 1411.50 459.735   3
  -8   8   2 2367.49 658.677   1
  -8   8   1 2370.70 654.293   1
  -8   8   0-272.563 332.398   1
  -8   8  -1-94.4408 224.511   1
  -8   8  -2-400.381 303.272   1
  -8   8  -3-328.575 334.507   1
  -8   8  -4 6995.25 1115.81   1
  -8   8  -5-75.7221 171.541   1
  -8   8  -6-491.050 325.933   1
  -8   8  -7 724.356 442.697   1
   8  -7  -4-487.151 289.074   3
   8  -7  -3 133.724 188.554   3
   8  -7  -2 287.683 309.101   3
  -8   7   2 239.116 203.935   1
  -8   7   1-16.0101 210.369   1
  -8   7   0-107.687 141.196   1
  -8   7  -1 10.0692 95.5123   1
  -8   7  -2 123.381 251.517   1
  -8   7  -3 778.831 360.934   1
  -8   7  -4 890.952 470.122   1
  -8   7  -5 7029.64 1094.24   1
  -8   7  -6 3879.09 818.242   1
  -8   7  -7 12646.5 1574.44   1
  -8   7  -8-905.996 464.744   1
   8  -6  -5 164.304 334.868   3
   8  -6  -4 400.449 242.621   3
   8  -6  -3 1.12754 168.780   3
  -8   6   2 3235.08 677.417   1
   8  -6  -2 2419.52 509.528   3
  -8   6   1 613.120 311.941   1
  -8   6   0 869.448 417.590   1
  -8   6  -1 14373.8 1370.46   1
  -8   6  -2 747.414 327.078   1
  -8   6  -3 1828.73 554.825   1
  -8   6  -4 2247.44 727.560   1
  -8   6  -5 1029.48 410.181   1
  -8   6  -6 623.418 379.363   1
  -8   6  -7 242.025 285.121   1
  -8   6  -8 2137.77 645.479   1
   8  -5  -6 1022.02 424.217   3
   8  -5  -5 766.118 305.061   3
   8  -5  -4 90.7961 191.072   3
   8  -5  -3 592.166 269.245   3
  -8   5   2 1015.78 357.703   1
  -8   5   1 1598.74 412.208   2
  -8   5   1 1032.54 390.204   1
  -8   5   0 4597.52 740.503   1
  -8   5  -1 183.906 246.009   1
  -8   5  -2 2035.80 509.893   1
  -8   5  -3-65.1697 256.783   1
  -8   5  -4 3056.05 683.811   1
  -8   5  -5 8022.88 1132.31   1
  -8   5  -6 781.513 397.486   1
  -8   5  -7 1710.35 532.276   1
  -8   5  -8 440.063 450.170   1
   8  -4  -7 2136.65 581.161   3
   8  -4  -6 857.491 389.617   3
   8  -4  -5 512.352 268.739   3
   8  -4  -4 667.982 328.178   3
   8  -4  -4 602.297 190.994   2
   8  -4  -3 518.243 247.686   3
  -8   4   3 271.821 192.824   2
   8  -4  -3 589.092 194.153   2
  -8   4   2 153.323 180.287   2
   8  -4  -2 139.876 149.480   2
  -8   4   2 193.821 236.215   1
  -8   4   1-131.959 198.482   1
   8  -4  -1-60.1344 139.358   2
  -8   4   0 182.791 237.578   1
   8  -4   0 220.058 210.525   2
  -8   4  -1 1193.40 403.451   1
   8  -4   1 584.363 264.223   2
   8  -4   2 12869.9 1079.45   2
  -8   4  -2 13288.5 1244.46   1
  -8   4  -3 5172.76 829.007   1
  -8   4  -4 4731.54 809.697   1
  -8   4  -5-132.512 262.698   1
  -8   4  -6 6934.20 1015.03   1
  -8   4  -7 3341.58 739.332   1
  -8   4  -8 160.633 361.298   1
   8  -3  -8 419.405 267.651   3
   8  -3  -7 390.734 273.598   3
   8  -3  -6 554.795 257.231   3
   8  -3  -5 1866.08 426.884   3
   8  -3  -5 1796.92 313.470   2
   8  -3  -4 444.932 201.510   3
   8  -3  -4 72.9436 71.8417   2
  -8   3   3 5780.80 820.362   2
   8  -3  -3 6369.65 661.921   2
   8  -3  -2 7369.05 735.672   2
  -8   3   2 7309.41 820.034   1
  -8   3   1 1667.55 409.587   1
   8  -3  -1 2096.20 422.104   2
  -8   3   0-28.1912 138.392   3
  -8   3   0-152.239 190.496   1
   8  -3   0 12.6258 135.208   2
   8  -3   1 17246.5 1240.53   2
  -8   3  -1 18618.0 1359.87   1
   8  -3   2 596.796 315.197   2
  -8   3  -2 523.006 232.762   1
  -8   3  -3 1102.47 413.448   1
   8  -3   3 2027.61 500.936   2
  -8   3  -4 28.2128 178.206   1
   8  -3   4 534.868 292.469   2
  -8   3  -5 882.108 344.920   1
  -8   3  -6 12848.3 1341.18   1
  -8   3  -7 296.305 226.152   1
   8  -2  -9-79.5442 101.954   3
   8  -2  -8 1687.45 415.956   3
   8  -2  -7 299.459 215.207   3
   8  -2  -6 3590.41 590.118   3
   8  -2  -6 3981.74 541.361   2
   8  -2  -5-3.06384 147.837   3
   8  -2  -5 145.958 174.551   2
   8  -2  -4 15444.5 1111.15   2
   8  -2  -4 16578.8 1052.31   3
  -8   2   3 909.370 262.934   3
   8  -2  -3 466.842 243.341   2
  -8   2   3 1008.50 304.413   1
  -8   2   2 2656.30 416.262   3
  -8   2   2 2568.50 454.037   1
   8  -2  -2 1854.10 432.040   2
   8  -2  -1 11306.8 1009.82   2
  -8   2   1 12108.3 972.887   1
  -8   2   1 11039.2 803.470   3
  -8   2   0 1373.26 307.639   3
  -8   2   0 1334.88 356.144   1
   8  -2   0 1458.13 375.150   2
  -8   2  -1 137.736 160.788   3
   8  -2   1-169.241 207.440   2
  -8   2  -1 156.505 177.607   1
  -8   2  -2 3828.81 617.594   1
   8  -2   2 3836.22 669.717   2
  -8   2  -3 8.07700 182.486   1
   8  -2   3 310.572 241.537   2
  -8   2  -4-97.2555 174.666   1
   8  -2   4-221.612 231.607   2
  -8   2  -5 1665.53 447.856   1
   8  -2   5 3141.53 679.283   2
  -8   2  -6-306.283 256.378   3
  -8   2  -6 434.640 345.890   1
  -8   2  -7 572.729 357.833   3
   8  -1  -9 2157.06 494.941   3
   8  -1  -8 291.317 211.330   3
   8  -1  -7 1042.04 322.348   3
   8  -1  -7 1153.40 347.658   2
   8  -1  -6 107.316 169.182   3
   8  -1  -6 259.512 205.119   2
   8  -1  -5 77.5347 87.5301   3
   8  -1  -5-201.569 213.265   2
   8  -1  -4 25046.8 1589.42   2
  -8   1   4 24466.4 1179.65   3
  -8   1   3 296.800 207.148   1
  -8   1   3-14.3711 113.827   3
   8  -1  -3 261.873 304.514   2
  -8   1   2 3933.20 440.114   3
   8  -1  -2 5046.03 734.234   2
  -8   1   2 4242.64 535.274   1
  -8   1   1 267.787 161.392   3
  -8   1   1 786.121 267.835   1
   8  -1  -1 409.501 245.659   2
  -8   1   0 245.934 184.948   3
  -8   1   0 78.8369 143.580   1
   8  -1   0 464.814 269.927   2
  -8   1  -1 323.922 193.768   1
   8  -1   1 776.054 351.228   2
  -8   1  -2 866.425 272.099   1
   8  -1   2 265.952 214.356   2
  -8   1  -3 421.182 201.685   1
   8  -1   3-174.783 239.824   2
   8  -1   4 4756.81 826.535   2
  -8   1  -5 363.975 246.287   3
   8  -1   5-20.1002 257.339   2
   8   0  -8 121.652 221.317   2
   8   0  -8 374.725 227.947   3
   8   0  -7-241.573 227.567   2
   8   0  -7-184.265 160.614   3
   8   0  -6 422.189 172.715   3
   8   0  -6-6.25393 182.687   2
   8   0  -5 12057.9 1212.98   2
  -8   0   4 5871.16 599.821   1
   8   0  -4 7166.59 948.467   2
  -8   0   3 121.333 125.690   1
   8   0  -3 274.370 274.307   2
  -8   0   2 1326.05 269.500   1
   8   0  -2 1003.64 385.850   2
  -8   0   1 512.183 168.542   1
   8   0  -1 437.344 245.299   2
   8   0   0 124.802 251.479   2
   8   0   1 2830.71 637.788   2
   8   0   2 5938.33 878.093   2
   8   0   3 3252.43 678.474   2
   8   0   4 3264.60 710.821   2
   8   1  -8-147.122 324.865   2
   8   1  -7 502.484 293.895   2
   8   1  -6 770.785 367.124   2
   8   1  -5 4113.51 750.565   2
   8   1  -4 849.726 381.141   2
   8   1  -3 2851.09 675.171   2
   8   1  -2 3876.29 760.169   2
   8   1  -1 228.822 317.224   2
   8   1   0 489.725 332.451   2
   8   1   1 1306.41 427.142   2
   8   1   2 148.155 203.581   2
   8   2  -9 1260.70 520.980   2
   8   2  -8 3392.17 841.259   2
   8   2  -7 10712.2 1357.53   2
   8   2  -6 1938.29 603.308   2
   8   2  -5 3545.65 807.167   2
   8   2  -4-117.684 278.790   2
   8   2  -3 1131.38 417.074   2
   8   2  -2 2253.57 621.956   2
   8   2  -1 1204.36 463.263   2
   8   2   0 162.257 229.921   2
   8   2   1 29.4800 371.548   2
   8   3  -9 622.201 473.661   2
   8   3  -8 1256.02 533.418   2
   8   3  -7 1692.99 643.282   2
   8   3  -6 1084.52 464.158   2
   8   3  -5 1712.58 568.445   2
   8   3  -4 393.271 278.924   2
   8   3  -3-454.958 433.182   2
   8   3  -2 109.889 299.067   2
  -9   9  -1 866.279 519.297   1
  -9   9  -2 1557.32 542.194   1
  -9   9  -3-308.523 344.613   1
  -9   9  -4 108.260 447.473   1
  -9   8   1 1101.40 503.223   1
  -9   8   0 104.405 250.259   1
  -9   8  -1-85.6242 260.370   1
  -9   8  -2 571.828 359.400   1
  -9   8  -3 128.619 199.502   1
  -9   8  -4 76.3411 209.648   1
  -9   8  -5-147.803 278.484   1
  -9   8  -6-678.604 388.758   1
   9  -7  -3 2474.73 584.951   3
  -9   7   3 2118.11 605.830   1
  -9   7   2-464.239 352.497   1
  -9   7   1 568.747 304.229   1
  -9   7   0 1365.73 453.048   1
  -9   7  -1-341.581 312.644   1
  -9   7  -2 260.006 291.084   1
  -9   7  -3 667.911 440.736   1
  -9   7  -4 5448.33 1008.63   1
  -9   7  -5 2901.87 738.070   1
  -9   7  -6 988.095 511.659   1
  -9   7  -7-137.143 368.521   1
   9  -6  -5 947.353 418.630   3
   9  -6  -4 19.1659 115.801   3
  -9   6   3-64.3855 244.390   1
   9  -6  -3-421.151 237.801   3
  -9   6   2-233.060 266.872   1
  -9   6   1 10086.1 1203.24   1
  -9   6   0 4.24807 211.310   1
  -9   6  -1 5750.90 916.071   1
  -9   6  -2 216.159 215.656   1
  -9   6  -3 4744.98 893.320   1
  -9   6  -4 1564.15 542.304   1
  -9   6  -5 719.303 391.198   1
  -9   6  -6 1255.05 527.376   1
  -9   6  -7 1015.82 554.383   1
   9  -5  -6 1511.57 454.639   3
   9  -5  -5 6904.84 908.266   3
   9  -5  -4 513.510 256.669   3
  -9   5   3 490.290 314.240   1
  -9   5   2 6174.09 887.152   1
  -9   5   1 97.8171 250.386   1
  -9   5   0 1158.57 401.630   1
  -9   5  -1 541.718 314.606   1
  -9   5  -2-549.198 367.443   1
  -9   5  -3 4787.92 848.689   1
  -9   5  -4 4023.12 807.325   1
  -9   5  -5-8.32482 328.138   1
  -9   5  -6 1244.51 521.617   1
  -9   5  -7-144.748 320.284   1
   9  -4  -7 916.164 460.108   3
   9  -4  -6 2718.28 608.577   3
   9  -4  -5 2361.47 554.551   3
   9  -4  -4 1219.68 350.302   3
  -9   4   3 53.3341 209.781   1
   9  -4  -3-139.495 158.697   2
  -9   4   2-141.684 229.847   1
   9  -4  -2-49.3860 140.908   2
  -9   4   1-174.280 208.610   1
   9  -4  -1-22.1992 223.206   2
   9  -4   0 497.296 212.558   2
  -9   4   0 181.521 231.778   1
  -9   4  -1 466.442 242.133   1
   9  -4   1 436.776 270.655   2
  -9   4  -2 291.082 232.482   1
   9  -4   2-70.7151 235.092   2
  -9   4  -3 7804.45 1021.94   1
  -9   4  -4-747.632 443.309   1
  -9   4  -5 4375.87 800.753   1
  -9   4  -6 81.1878 176.367   1
  -9   4  -7 589.710 326.111   1
   9  -3  -8 332.961 282.458   3
   9  -3  -7 1419.75 432.982   3
   9  -3  -6 550.275 249.066   3
   9  -3  -5 3556.53 600.964   3
   9  -3  -4 3000.44 492.037   2
   9  -3  -3 650.871 226.481   2
  -9   3   3 521.578 315.203   1
   9  -3  -2 6330.62 776.461   2
  -9   3   2 5710.33 763.183   1
   9  -3  -1 845.166 296.497   2
  -9   3   1 303.564 241.076   1
  -9   3   0 593.238 354.265   1
   9  -3   0 456.168 301.749   2
   9  -3   1 14566.0 1233.62   2
  -9   3  -1 14031.3 1236.89   1
   9  -3   2 3150.18 641.720   2
  -9   3  -2 3439.78 636.516   1
  -9   3  -3 2690.36 584.809   1
   9  -3   3 2918.43 598.640   2
  -9   3  -4 106.273 214.375   1
   9  -3   4 1105.07 463.294   2
  -9   3  -5 3177.72 688.254   1
   9  -2  -8 1904.17 449.677   3
   9  -2  -7 392.293 303.957   3
   9  -2  -6 2977.73 509.266   3
   9  -2  -5 128.063 161.172   3
   9  -2  -5-37.9114 119.384   2
  -9   2   4 3864.74 608.525   1
   9  -2  -4 4138.06 640.368   2
   9  -2  -3 1294.36 360.299   2
  -9   2   3 1414.09 366.067   1
   9  -2  -2 7061.90 882.917   2
  -9   2   2 6662.30 745.395   1
  -9   2   1 633.658 315.699   1
   9  -2  -1 378.312 239.174   2
   9  -2   0 8978.90 1010.16   2
  -9   2   0 9004.44 901.837   1
  -9   2  -1 1062.74 359.911   1
   9  -2   1 2221.10 549.311   2
  -9   2  -2 659.332 312.237   1
   9  -2   2 1351.12 463.704   2
   9  -2   3-129.532 269.628   2
   9  -2   4 2219.73 619.786   2
   9  -1  -6 130.020 346.628   2
   9  -1  -5 191.904 178.337   2
  -9   1   4 129.590 151.775   1
   9  -1  -4-178.627 235.222   2
  -9   1   3 5773.20 643.221   1
   9  -1  -3 4662.29 746.337   2
   9  -1  -2 384.561 271.801   2
   9  -1  -1 58.5629 195.529   2
   9  -1   0 845.932 315.762   2
   9  -1   1-7.85854 240.317   2
   9  -1   2 297.361 263.247   2
   9  -1   3 1120.86 456.197   2
   9   0  -7 213.913 276.243   2
   9   0  -6 776.820 336.411   2
   9   0  -5 69.7973 226.400   2
   9   0  -4 759.621 330.172   2
   9   0  -3 1330.72 465.027   2
   9   0  -2 161.257 168.010   2
   9   0  -1 1088.39 429.095   2
   9   0   0 7837.23 1065.92   2
   9   0   1 2022.40 604.353   2
   9   1  -8 264.465 272.292   2
   9   1  -7 527.814 393.949   2
   9   1  -6 4.87412 71.7508   2
   9   1  -5 1511.58 578.742   2
   9   1  -4-195.719 297.036   2
   9   1  -3 2999.78 691.461   2
   9   1  -2 407.130 271.436   2
   9   1  -1 7413.22 1066.21   2
   9   1   0 10814.3 1285.49   2
   9   2  -8 559.273 462.560   2
   9   2  -7-228.841 226.123   2
   9   2  -6 1902.91 646.800   2
   9   2  -5 138.963 162.157   2
   9   2  -4 3901.57 827.640   2
   9   2  -3 165.999 344.317   2
 -10   8   0-74.2433 360.165   1
 -10   8  -1 339.106 321.925   1
 -10   8  -2 1002.58 425.011   1
 -10   8  -3 1021.34 627.411   1
 -10   8  -4 1232.64 565.555   1
 -10   7   2 1302.41 482.189   1
 -10   7   1-165.865 276.530   1
 -10   7   0-227.470 218.411   1
 -10   7  -1 2704.30 678.957   1
 -10   7  -2 2248.01 713.887   1
 -10   7  -3 3914.29 877.276   1
 -10   7  -4 1781.84 666.366   1
 -10   7  -5 2542.25 766.435   1
 -10   6   4-110.216 285.577   1
 -10   6   3 471.704 370.854   1
 -10   6   2-14.3036 212.485   1
 -10   6   1 417.344 314.388   1
 -10   6   0 7006.98 1019.81   1
 -10   6  -1 1843.97 849.238   1
 -10   6  -2-573.512 443.294   1
 -10   6  -3 1047.94 580.991   1
 -10   6  -4 221.835 328.512   1
 -10   6  -5 947.309 406.757   1
 -10   6  -6-71.8036 268.925   1
  10  -5  -5 108.840 246.530   3
 -10   5   4 2220.33 529.374   1
 -10   5   3 225.742 296.585   1
 -10   5   2 1.42101 311.207   1
 -10   5   1 2579.79 616.560   1
 -10   5   0 462.914 392.494   1
 -10   5  -1-435.527 378.117   1
 -10   5  -2-368.733 205.440   1
 -10   5  -3 727.278 438.598   1
 -10   5  -4 636.751 374.422   1
 -10   5  -5 628.399 445.972   1
 -10   5  -6 1139.39 486.190   1
  10  -4  -6-147.016 229.791   3
  10  -4  -5 3277.89 581.708   3
 -10   4   4-400.785 226.693   1
 -10   4   3 1301.68 448.233   1
  10  -4  -3 1856.73 426.299   2
 -10   4   2 489.065 345.307   1
  10  -4  -2 284.554 227.431   2
  10  -4  -1 37.9808 227.556   2
 -10   4   1 205.337 205.554   1
 -10   4   0-25.0614 197.126   1
  10  -4   0-178.640 189.387   2
 -10   4  -1 704.941 311.854   1
  10  -4   1 426.301 302.389   2
  10  -4   2 1497.60 478.403   2
 -10   4  -2 1498.93 501.035   1
 -10   4  -3 323.120 232.361   1
 -10   4  -4 381.878 296.462   1
  10  -3  -6 1844.80 448.929   3
 -10   3   5 435.467 246.735   1
 -10   3   4 3433.28 688.518   1
  10  -3  -4 3279.86 576.295   2
 -10   3   3-314.415 184.548   1
  10  -3  -3-160.867 205.223   2
 -10   3   2 1908.54 546.579   1
  10  -3  -2 2064.62 494.212   2
 -10   3   1 555.314 298.825   1
  10  -3  -1-145.502 240.198   2
 -10   3   0-469.964 225.668   1
  10  -3   0 247.105 203.168   2
  10  -3   1 790.435 388.912   2
  10  -3   2 1328.28 443.935   2
  10  -2  -5 825.250 293.137   2
  10  -2  -4 715.287 294.845   2
  10  -2  -3 242.833 246.845   2
  10  -2  -2 672.243 358.456   2
  10  -2  -1 937.256 351.152   2
  10  -2   0 150.356 197.049   2
  10  -2   1 26.2216 190.525   2
  10  -1  -6-100.985 211.230   2
  10  -1  -5-227.623 262.225   2
  10  -1  -4 2308.08 580.374   2
  10  -1  -3 511.090 289.648   2
  10  -1  -2 265.688 189.325   2
  10  -1  -1 374.039 344.778   2
  10  -1   0 121.360 196.070   2
  10   0  -6-157.916 131.203   2
  10   0  -5 2020.43 558.856   2
  10   0  -4 451.287 357.466   2
  10   0  -3 626.917 294.225   2
  10   0  -2 2223.63 566.001   2
 -11   7   0-98.5173 281.092   1
 -11   7  -1 761.783 440.832   1
 -11   7  -2-643.670 397.655   1
 -11   7  -3 1582.23 633.568   1
 -11   6   2 104.079 263.900   1
 -11   6   1 2363.64 635.849   1
 -11   6   0 1817.72 576.754   1
 -11   6  -1-302.666 293.349   1
 -11   6  -2 151.171 362.565   1
 -11   6  -3 745.410 471.417   1
 -11   6  -4-598.736 456.888   1
 -11   5   4 71.6400 280.099   1
 -11   5   3 1550.02 445.232   1
 -11   5   2 1871.41 578.997   1
 -11   5   1-48.3068 319.721   1
 -11   5   0 449.408 318.907   1
 -11   5  -1 731.922 420.904   1
 -11   5  -2 641.126 394.482   1
  11  -4  -2 407.514 281.106   2
  11  -4  -1 350.842 306.944   2
  11  -4   0 918.200 363.764   2
  11  -4   1 878.738 401.432   2
  11  -3  -3-111.931 138.131   2
  11  -3  -2-155.765 231.094   2
  11  -3  -1-124.505 255.441   2
  11  -3   0 165.929 337.088   2
  11  -2  -4-258.566 216.121   2
  11  -2  -3 2363.81 553.255   2
  11  -2  -2 2038.94 593.080   2
   0   0   0    0.00    0.00   0
TITL arepw357 in P-1
REM P-1 (#2 in standard setting)
CELL 0.71073   8.553071   8.837940   9.649163 115.1658  92.1053 113.2876
ZERR    1.00   0.000647   0.000732   0.000888   0.0085   0.0068   0.0075
LATT  1
SFAC C H N O
UNIT 25.00 30.00 10.00 2.00
TREF
HKLF 4
END
;
_shelx_hkl_checksum     36299
_shelx_res_file
;
TITL arepw357 in P-1 #2
CELL 0.71073 8.553071 8.83794 9.649163 115.1658 92.1053 113.2876
ZERR 2 0.000647 0.000732 0.000888 0.0085 0.0068 0.0075
LATT 1
SFAC C H N O
UNIT 24 32 4 4
L.S. 4
PLAN  20
REM reset to P-1 #2
BOND
MORE -1
CONF
fmap 2
acta
REM <HKL>C:/crystal_structures/arepw357/struct/olex2_arepw357/arepw357.hkl</HKL>
WGHT    0.036300    0.103900
FVAR      10.46941
O13   4    0.468982    0.469978    0.195741    11.00000    0.03516    0.02591 =
         0.02931    0.01409    0.00173    0.00911
O16   4    0.634746    0.710831    0.434944    11.00000    0.03780    0.03489 =
         0.02450    0.01403    0.00361    0.01326
N1    3    0.675169    0.964977    0.320935    11.00000    0.02952    0.02535 =
         0.02689    0.01145    0.00602    0.01328
N7    3    0.871761    0.753919    0.179676    11.00000    0.02750    0.03017 =
         0.02806    0.00544    0.00504    0.01499
C12   1    0.559915    0.651689    0.301321    11.00000    0.02377    0.03028 =
         0.02530    0.01236    0.00791    0.01158
C6    1    0.947674    0.926454    0.282089    11.00000    0.02553    0.03371 =
         0.02615    0.01261    0.00613    0.01189
AFIX  43
H6    2    1.069468    0.985415    0.316298    11.00000   -1.20000
AFIX   0
C5    1    0.855907    1.036106    0.348330    11.00000    0.02907    0.02817 =
         0.02313    0.01151    0.00624    0.01195
C10   1    0.906570    0.473324    0.118051    11.00000    0.02505    0.03397 =
         0.02491    0.00828    0.00536    0.01146
AFIX  23
H10A  2    0.785144    0.399239    0.057534    11.00000   -1.20000
H10B  2    0.908737    0.493465    0.225225    11.00000   -1.20000
AFIX   0
C11   1    0.547367    0.768910    0.229011    11.00000    0.02503    0.03045 =
         0.02651    0.01295    0.00517    0.01202
AFIX  23
H11A  2    0.565303    0.719191    0.123285    11.00000   -1.20000
H11B  2    0.430249    0.759734    0.220148    11.00000   -1.20000
AFIX   0
C2    1    0.635533    1.108293    0.403900    11.00000    0.04124    0.03554 =
         0.02988    0.01784    0.01272    0.02525
AFIX  43
H2    2    0.522949    1.096990    0.406083    11.00000   -1.20000
AFIX   0
C9    1    1.009699    0.365403    0.046130    11.00000    0.02586    0.02798 =
         0.03002    0.00885    0.00394    0.01039
AFIX  23
H9A   2    0.954481    0.243792    0.042031    11.00000   -1.20000
H9B   2    1.128002    0.433359    0.112715    11.00000   -1.20000
AFIX   0
C8    1    0.981932    0.661974    0.120140    11.00000    0.02044    0.03024 =
         0.02927    0.00500    0.00342    0.01159
AFIX  13
H8    2    1.100699    0.741229    0.189688    11.00000   -1.20000
AFIX   0
C4    1    0.926895    1.226002    0.448415    11.00000    0.03609    0.02686 =
         0.03075    0.01064    0.00619    0.01052
AFIX  43
H4    2    1.045927    1.309812    0.486353    11.00000   -1.20000
AFIX   0
C3    1    0.788004    1.271167    0.483292    11.00000    0.05192    0.02687 =
         0.03415    0.01182    0.01095    0.02068
AFIX  43
H3    2    0.798041    1.389751    0.548263    11.00000   -1.20000
AFIX   0
C14   1    0.457723    0.338267    0.251287    11.00000    0.04799    0.03360 =
         0.03955    0.02398    0.00652    0.01299
AFIX  23
H14A  2    0.402522    0.357585    0.339151    11.00000   -1.20000
H14B  2    0.574322    0.356229    0.286856    11.00000   -1.20000
AFIX   0
C15   1    0.351159    0.145058    0.117508    11.00000    0.06902    0.03161 =
         0.04978    0.02175   -0.00208    0.01013
AFIX 137
H15A  2    0.411131    0.124217    0.034248    11.00000   -1.50000
H15B  2    0.238806    0.131393    0.078699    11.00000   -1.50000
H15C  2    0.334898    0.055107    0.153405    11.00000   -1.50000
AFIX   0
HKLF 4
REM  arepw357 in P-1 #2
REM R1 =  0.0553 for    1827 Fo > 4sig(Fo)  and  0.0944 for all    2734 data
REM    146 parameters refined using      0 restraints
END
WGHT      0.0363      0.1040
REM Highest difference peak  0.176,  deepest hole -0.246,  1-sigma level  0.049
Q1    1   1.0056  0.6593  0.0426  11.00000  0.05    0.18
Q2    1   0.8895  1.1389  0.3285  11.00000  0.05    0.17
Q3    1   0.4601  0.5668  0.4554  11.00000  0.05    0.17
Q4    1   0.4621  0.7024  0.0994  11.00000  0.05    0.16
Q5    1   0.4414 -0.0278 -0.1531  11.00000  0.05    0.16
Q6    1   0.4755  1.0029  0.4414  11.00000  0.05    0.15
Q7    1   0.6690  1.4715  0.6050  11.00000  0.05    0.15
Q8    1   0.5576  0.2051 -0.0528  11.00000  0.05    0.15
Q9    1   0.7705  0.7106  0.1008  11.00000  0.05    0.15
Q10   1   0.8999  1.1103  0.4463  11.00000  0.05    0.15
Q11   1   0.3172  0.7375  0.1082  11.00000  0.05    0.15
Q12   1   0.9380  0.0350 -0.0940  11.00000  0.05    0.15
Q13   1   0.8226  0.8192  0.3844  11.00000  0.05    0.15
Q14   1   1.0949  0.2636  0.0413  11.00000  0.05    0.15
Q15   1   0.7755  0.3736  0.2803  11.00000  0.05    0.15
Q16   1   0.4231  0.4331  0.0579  11.00000  0.05    0.15
Q17   1   1.1863  0.8373  0.2280  11.00000  0.05    0.14
Q18   1   0.6125  1.0361  0.2562  11.00000  0.05    0.14
Q19   1   1.1845  0.9646  0.2084  11.00000  0.05    0.14
Q20   1   0.1485  0.1085  0.1129  11.00000  0.05    0.14
;
_shelx_res_checksum     35983
