# Supplementary material for: Crystal structure of diethyl 2,2′-[((1E,1′E)-{[(1R,4R)-cyclo­hexane-1,4-di­yl]bis­(aza­nylyl­idene)}bis­(methanylyl­idene))bis­(1H-pyrrole-2,1-di­yl)]di­acetate
Source: Acta Crystallogr E Crystallogr Commun. 2015 Feb 13;71(Pt 3):o165–6. doi: 10.1107/S2056989015002674 (PMC4350751; doi:10.1107/S2056989015002674)
Supplement: Supplementary file 2 [file e-71-0o165-Isup2.hkl]

# 
# h,k,l, Fc-squared, Fo-squared, sigma(Fo-squared) and status flag 
# 
data_I

_shelx_refln_list_code          4 
_shelx_F_calc_maximum      100.75 
_exptl_crystal_F_000       236.00 
_reflns_d_resolution_high  0.7229 
 
loop_ 
 _symmetry_equiv_pos_as_xyz 
 'x, y, z' 
 '-x, -y, -z' 
 
_cell_length_a     8.5531 
_cell_length_b     8.8379 
_cell_length_c     9.6492 
_cell_angle_alpha 115.166 
_cell_angle_beta   92.105 
_cell_angle_gamma 113.288 
 
_shelx_F_squared_multiplier     1.000 
 
loop_ 
 _refln_index_h 
 _refln_index_k 
 _refln_index_l 
 _refln_F_squared_calc 
 _refln_F_squared_meas 
 _refln_F_squared_sigma 
 _refln_observed_status 
   2   0   0     2501.46     2270.55     14.26 o 
   3   0   0       36.25       35.32      1.95 o 
   4   0   0      105.24      107.89      4.57 o 
   5   0   0        3.71        9.12      1.01 o 
   6   0   0       27.77       29.65      2.02 o 
   7   0   0        0.83        3.69      0.88 o 
   8   0   0        0.00        1.14      2.29 o 
   9   0   0       50.04       71.50      9.72 o 
 -10   1   0        0.26        1.11      1.79 o 
  -9   1   0        8.01        7.72      2.88 o 
  -8   1   0        1.57        2.04      0.95 o 
  -7   1   0       14.91       14.48      1.75 o 
  -6   1   0        7.35        7.09      1.26 o 
  -5   1   0        1.84        2.75      0.86 o 
  -4   1   0      584.69      587.30      7.16 o 
  -3   1   0     2508.04     2414.90     16.38 o 
  -2   1   0     4578.21     4136.73     18.52 o 
  -1   1   0      476.14      429.61      5.22 o 
   0   1   0       39.22       39.98      1.81 o 
   1   1   0      170.56      164.47      2.21 o 
   2   1   0        6.95        7.18      0.59 o 
   3   1   0       42.75       45.84      1.94 o 
   4   1   0       91.73      101.27      3.19 o 
   5   1   0       15.09       22.57      4.37 o 
   6   1   0       88.36       83.36      4.35 o 
   7   1   0       72.18       76.24      7.32 o 
   8   1   0        5.98        4.47      3.03 o 
   9   1   0       90.59       98.66     11.73 o 
 -10   2   0        0.36        1.37      1.80 o 
  -9   2   0       79.28       82.05      6.14 o 
  -8   2   0       14.43       12.65      1.80 o 
  -7   2   0       19.45       22.36      2.15 o 
  -6   2   0       49.04       51.79      2.74 o 
  -5   2   0      366.27      377.36      6.54 o 
  -4   2   0      201.81      193.96      4.15 o 
  -3   2   0      438.60      445.80      7.98 o 
  -2   2   0       41.79       46.23      1.66 o 
  -1   2   0        2.85        0.15      0.34 o 
   0   2   0      296.85      283.50      5.60 o 
   1   2   0        5.64        3.62      0.49 o 
   2   2   0      117.92      124.52      2.76 o 
   3   2   0      125.80      134.68      2.78 o 
   4   2   0       36.60       36.30      2.17 o 
   5   2   0       24.16       22.72      2.24 o 
   6   2   0        1.09        0.99      0.33 o 
   7   2   0        1.44        1.18      2.08 o 
   8   2   0        0.01        1.48      2.10 o 
 -11   3   0        5.44        1.51      3.08 o 
 -10   3   0        0.28       -0.84      3.27 o 
  -9   3   0        2.18        4.74      2.10 o 
  -8   3   0        0.00       -0.42      0.79 o 
  -7   3   0      345.72      339.91      7.57 o 
  -6   3   0      248.40      244.60      5.83 o 
  -5   3   0     1100.80     1130.30     16.90 o 
  -4   3   0      275.34      292.43      5.28 o 
  -3   3   0       40.98       44.33      2.54 o 
  -2   3   0       53.57       46.05      2.65 o 
  -1   3   0        9.94        7.18      1.02 o 
   0   3   0      367.13      375.39      5.92 o 
   1   3   0       39.33       33.84      2.15 o 
   2   3   0        0.20        0.34      0.35 o 
   3   3   0      124.25      125.18      3.12 o 
   4   3   0        3.82        3.21      0.82 o 
   5   3   0        1.45        2.10      0.53 o 
   6   3   0        0.48       -0.53      1.99 o 
   7   3   0        1.29        3.94      2.55 o 
 -11   4   0        9.05        8.38      3.32 o 
 -10   4   0        0.82       -0.94      1.25 o 
  -9   4   0        1.79        3.16      1.44 o 
  -8   4   0        2.97        1.85      1.44 o 
  -7   4   0        0.28        0.11      0.79 o 
  -6   4   0       11.20        7.47      1.29 o 
  -5   4   0      142.99      133.58      4.73 o 
  -4   4   0       29.07       27.83      1.90 o 
  -3   4   0       69.34       83.41      7.37 o 
  -2   4   0       94.55       99.12      4.42 o 
  -1   4   0      124.25      142.63      4.24 o 
   0   4   0      208.90      222.06      5.29 o 
   1   4   0        2.10        2.98      0.69 o 
   2   4   0        0.23        0.31      0.42 o 
   3   4   0      314.28      319.94      5.93 o 
   4   4   0      198.30      196.85      7.55 o 
   5   4   0      136.66      129.96     12.64 o 
   6   4   0       32.86       26.31      6.67 o 
 -11   5   0        5.09        4.10      2.91 o 
 -10   5   0        0.51        4.22      3.58 o 
  -9   5   0       13.84       10.57      3.66 o 
  -8   5   0       37.66       41.95      6.76 o 
  -7   5   0      108.22      107.06      6.61 o 
  -6   5   0       33.37       34.77      3.45 o 
  -5   5   0      111.79      105.48      3.76 o 
  -4   5   0       32.60       41.67      3.13 o 
  -3   5   0       39.38       41.27      5.11 o 
  -2   5   0      115.59      126.02      5.52 o 
  -1   5   0       34.13       35.64      2.45 o 
   0   5   0      118.00      113.94      4.28 o 
   1   5   0       59.68       62.82      3.17 o 
   2   5   0        5.86        5.30      1.03 o 
   3   5   0        0.08        0.57      0.36 o 
   4   5   0        0.17        2.94      2.42 o 
   5   5   0        0.99        0.67      2.30 o 
   6   5   0        5.44        9.96      4.62 o 
 -11   6   0       12.16       16.58      5.26 o 
 -10   6   0       43.29       63.93      9.30 o 
  -9   6   0        0.19        0.04      1.93 o 
  -8   6   0        5.44        7.93      3.81 o 
  -7   6   0       62.10       55.97      4.68 o 
  -6   6   0       19.41       16.84      6.78 o 
  -5   6   0       23.19       22.08      2.01 o 
  -4   6   0       87.70      100.08      8.01 o 
  -3   6   0        1.28        4.50      1.77 o 
  -2   6   0       37.92       35.18      2.63 o 
  -1   6   0       24.03       26.12      2.38 o 
   0   6   0        0.97        1.29      0.75 o 
   1   6   0       29.59       29.06      2.45 o 
   2   6   0       17.76       11.95      1.31 o 
   3   6   0        8.58        4.79      3.17 o 
   4   6   0        2.96        3.04      2.80 o 
   5   6   0        1.65       -0.77      1.93 o 
 -11   7   0        1.47       -0.90      2.56 o 
 -10   7   0        0.11       -1.99      1.99 o 
  -9   7   0        4.14       12.46      4.13 o 
  -8   7   0        0.34       -0.98      1.29 o 
  -7   7   0        0.74        1.59      2.44 o 
  -6   7   0       80.45       67.69      4.58 o 
  -5   7   0       43.64       46.94      3.07 o 
  -4   7   0       45.50       44.83      5.99 o 
  -3   7   0        1.76        1.91      1.05 o 
  -2   7   0      676.52      655.37     15.18 o 
  -1   7   0        3.49        2.01      1.14 o 
   0   7   0       46.25       46.53      4.14 o 
   1   7   0       39.67       35.17      2.91 o 
   2   7   0        5.46        6.38      1.83 o 
   3   7   0        2.16        6.03      3.32 o 
   4   7   0       16.94       21.80      6.41 o 
 -10   8   0        5.90       -0.68      3.29 o 
  -9   8   0        0.39        0.95      2.28 o 
  -8   8   0        0.25       -2.49      3.03 o 
  -7   8   0       31.11       38.78      7.33 o 
  -6   8   0       38.82       39.51      7.07 o 
  -5   8   0      104.57      103.50      7.61 o 
  -4   8   0      136.48      142.57      6.18 o 
  -3   8   0        5.78        3.16      1.36 o 
  -2   8   0       10.52       15.36      2.19 o 
  -1   8   0        2.48        2.29      0.89 o 
   0   8   0       21.50       22.20      2.59 o 
   1   8   0        0.29       -0.52      1.34 o 
   2   8   0        7.12        9.70      3.95 o 
   3   8   0        0.06        2.03      2.77 o 
  -8   9   0        4.38       11.19      4.11 o 
  -7   9   0       48.80       61.12      9.89 o 
  -6   9   0       46.78       41.16      7.86 o 
  -5   9   0        0.15        1.16      2.13 o 
  -4   9   0        0.97        0.90      2.78 o 
  -3   9   0        0.12        0.89      0.99 o 
  -2   9   0        0.54       -1.73      1.73 o 
  -1   9   0        0.14       -1.28      1.28 o 
  -6  10   0       11.87       19.83      5.77 o 
  -5  10   0        2.05        0.99      2.75 o 
  -4  10   0        9.29        4.30      3.33 o 
  -3  10   0        0.38       -1.36      2.30 o 
  -2  10   0       12.28       20.50      5.33 o 
   3 -11   1        3.63        4.45      3.11 o 
   4 -11   1        1.12       -0.96      2.65 o 
   2 -10   1       17.26       24.08      5.85 o 
   3 -10   1        0.44       -2.97      2.97 o 
   4 -10   1        5.91       -0.07      2.29 o 
   5 -10   1        2.28        6.84      3.62 o 
   6 -10   1        0.00       -0.02      2.84 o 
   7 -10   1        9.96        5.38      2.06 o 
  -2  -9   1        0.84        7.64      3.41 o 
  -1  -9   1        0.38        6.49      3.42 o 
   0  -9   1        9.50       12.81      4.15 o 
   1  -9   1        9.28       11.06      2.72 o 
   2  -9   1        0.12        1.89      1.41 o 
   3  -9   1        0.12        0.17      1.03 o 
   4  -9   1        1.89       -1.46      1.46 o 
   5  -9   1        8.25        8.69      3.64 o 
   6  -9   1       13.16       11.36      4.47 o 
   7  -9   1        2.06        4.58      3.13 o 
   8  -9   1        8.45       12.08      5.13 o 
   9  -9   1        5.96        7.90      4.74 o 
  -3  -8   1        1.70        6.73      4.55 o 
  -2  -8   1        2.17        4.58      3.56 o 
  -1  -8   1       12.86       11.31      2.46 o 
   0  -8   1        0.22       -0.78      2.31 o 
   1  -8   1       36.55       26.14      2.76 o 
   2  -8   1       42.70       38.95      3.38 o 
   3  -8   1        2.18        3.36      2.89 o 
   4  -8   1       72.93       74.53      9.05 o 
   5  -8   1       16.05       16.12      2.53 o 
   6  -8   1       42.12       42.72      3.98 o 
   7  -8   1       23.49       14.74      4.51 o 
   8  -8   1        0.43       -0.86      2.05 o 
   9  -8   1        1.73       -0.78      2.38 o 
  10  -8   1        0.61        3.09      2.94 o 
  -4  -7   1        0.24       -0.93      3.04 o 
  -3  -7   1       18.28       16.64      5.27 o 
  -2  -7   1       18.74       16.60      4.48 o 
  -1  -7   1       12.35       10.69      1.35 o 
   0  -7   1        2.22        0.41      0.92 o 
   1  -7   1      100.68      109.46      4.33 o 
   2  -7   1       18.41       16.86      2.51 o 
   3  -7   1      611.66      645.98     15.58 o 
   4  -7   1       81.82       94.69      9.32 o 
   5  -7   1      201.84      214.59      8.03 o 
   6  -7   1       82.36       71.12      4.89 o 
   7  -7   1       11.77       13.20      2.50 o 
   8  -7   1        0.97        0.09      0.87 o 
   9  -7   1        0.01       -2.85      2.85 o 
  10  -7   1       23.86       24.67      6.19 o 
  11  -7   1        0.12        6.95      4.02 o 
  -5  -6   1       22.48       30.24      6.99 o 
  -4  -6   1        8.06        7.97      3.57 o 
  -3  -6   1        7.29        6.86      4.04 o 
  -2  -6   1       35.50       31.04      1.91 o 
  -1  -6   1      169.84      157.75      5.27 o 
   0  -6   1        5.83        4.62      0.95 o 
   1  -6   1       46.03       44.36      2.55 o 
   2  -6   1       20.33       23.14      2.15 o 
   3  -6   1       29.26       26.50      3.10 o 
   4  -6   1       54.16       53.86      6.66 o 
   5  -6   1       41.94       42.34      3.48 o 
   6  -6   1       11.07       10.66      1.98 o 
   7  -6   1       54.00       64.43      5.18 o 
   8  -6   1      111.43      131.14     12.50 o 
   9  -6   1       47.51       52.47      8.36 o 
  10  -6   1       16.16       16.82      7.75 o 
  11  -6   1        0.12       -2.68      2.68 o 
  -6  -5   1       51.76       48.28      8.99 o 
  -5  -5   1        8.01       11.33      4.34 o 
  -4  -5   1      118.37       98.99     11.31 o 
  -3  -5   1        0.32        0.50      0.32 o 
  -2  -5   1       19.33       18.79      1.33 o 
  -1  -5   1        4.51        3.79      0.80 o 
   0  -5   1        6.19        6.71      0.88 o 
   1  -5   1        4.60        4.35      0.80 o 
   2  -5   1       56.40       66.55      3.21 o 
   3  -5   1       23.03       22.77      2.32 o 
   4  -5   1      236.33      247.40      6.24 o 
   5  -5   1      284.74      294.22     12.41 o 
   6  -5   1      220.74      223.73      8.61 o 
   7  -5   1        1.30        2.75      1.40 o 
   8  -5   1        4.94        1.68      2.24 o 
   9  -5   1        4.33        4.94      2.87 o 
  10  -5   1        0.42       -3.45      3.45 o 
  11  -5   1        1.51        6.68      3.84 o 
  -7  -4   1       17.21       18.53      5.30 o 
  -6  -4   1        0.00       -0.55      2.75 o 
  -5  -4   1        1.10       -3.43      3.43 o 
  -4  -4   1       14.95        7.13      3.07 o 
  -3  -4   1      206.30      193.75      4.84 o 
  -2  -4   1      232.07      230.86      3.82 o 
  -1  -4   1      279.19      288.76      4.67 o 
   0  -4   1      708.78      732.54     10.28 o 
   1  -4   1        4.31        5.02      0.85 o 
   2  -4   1      252.25      252.92      5.64 o 
   3  -4   1      785.19      843.07     13.66 o 
   4  -4   1       67.51       76.51      3.33 o 
   5  -4   1      184.14      182.50      8.33 o 
   6  -4   1      153.58      152.54      5.72 o 
   7  -4   1        6.54        4.99      1.66 o 
   8  -4   1        9.01        7.53      2.78 o 
   9  -4   1        0.67        4.13      1.65 o 
  10  -4   1        4.04        5.14      1.98 o 
  11  -4   1        5.41        8.02      3.66 o 
  -7  -3   1        1.38       -3.58      3.58 o 
  -6  -3   1        2.34        3.33      3.22 o 
  -5  -3   1       90.11       89.90     10.02 o 
  -4  -3   1       18.09       17.34      4.24 o 
  -3  -3   1       84.42       81.59      3.28 o 
  -2  -3   1     1306.09     1315.69      6.94 o 
  -1  -3   1       55.75       60.18      1.84 o 
   0  -3   1       45.90       62.41      2.28 o 
   1  -3   1      247.14      257.63      4.68 o 
   2  -3   1      314.78      307.56      6.94 o 
   3  -3   1       15.09       16.33      1.40 o 
   4  -3   1        1.65        1.09      0.69 o 
   5  -3   1       64.75       56.91      2.66 o 
   6  -3   1       54.24       56.58      2.92 o 
   7  -3   1      257.18      251.36      7.42 o 
   8  -3   1      166.73      163.27      8.36 o 
   9  -3   1      129.42      130.50      7.97 o 
  10  -3   1        6.81        7.21      3.55 o 
  -8  -2   1        3.69       10.99      4.23 o 
  -7  -2   1        0.78        0.87      1.97 o 
  -6  -2   1       66.27       66.68      8.55 o 
  -5  -2   1      267.36      279.01     16.19 o 
  -4  -2   1      345.85      363.71     12.58 o 
  -3  -2   1       15.53       16.78      2.54 o 
  -2  -2   1        0.05       -0.34      0.85 o 
  -1  -2   1      461.48      433.85      4.30 o 
   0  -2   1      171.10      170.90      3.51 o 
   1  -2   1      200.98      191.38      3.58 o 
   2  -2   1      529.81      490.31      6.31 o 
   3  -2   1       74.46       69.33      2.34 o 
   4  -2   1       53.57       64.35      2.62 o 
   5  -2   1       70.28       77.08      3.09 o 
   6  -2   1        2.26        1.08      0.63 o 
   7  -2   1      183.55      185.97      6.22 o 
   8  -2   1        0.01        0.50      0.94 o 
   9  -2   1       16.10       14.65      5.28 o 
  10  -2   1        1.96        0.24      1.74 o 
  -9  -1   1       58.96       67.63      9.73 o 
  -8  -1   1        0.24        2.09      2.89 o 
  -7  -1   1      194.66      164.17      3.63 o 
  -6  -1   1        0.09        1.12      1.38 o 
  -5  -1   1        3.00        1.71      0.54 o 
  -4  -1   1       12.59       10.47      0.67 o 
  -3  -1   1       35.62       32.47      4.37 o 
  -2  -1   1     1071.33     1044.16     41.07 o 
  -1  -1   1     3039.95     2738.34     31.62 o 
   1  -1   1       38.74       35.16      2.57 o 
   2  -1   1      155.21      134.21      2.85 o 
   3  -1   1       49.53       46.60      1.97 o 
   4  -1   1        0.06        0.82      0.50 o 
   5  -1   1       62.90       58.51      2.74 o 
   6  -1   1       28.55       25.15      2.79 o 
   7  -1   1       10.33        9.91      1.45 o 
   8  -1   1        1.42        4.42      2.06 o 
   9  -1   1        0.08       -0.07      2.19 o 
  -9   0   1        7.31        9.93      3.91 o 
  -8   0   1        3.91        4.40      1.27 o 
  -7   0   1       63.69       70.40      3.11 o 
  -6   0   1        4.56        3.98      0.78 o 
  -5   0   1        7.97       10.93      1.06 o 
  -4   0   1        6.19        8.30      1.52 o 
  -3   0   1      556.13      538.47      7.47 o 
  -2   0   1       51.82       48.88      1.37 o 
  -1   0   1      264.29      241.36      3.63 o 
   1   0   1     2992.92     2907.47     10.81 o 
   2   0   1     1340.21     1372.75     11.60 o 
   3   0   1      345.77      351.51      5.44 o 
   4   0   1      510.35      569.04     14.50 o 
   5   0   1       30.70       28.17      1.88 o 
   6   0   1        6.02        8.72      1.70 o 
   7   0   1       66.35       63.25      3.22 o 
   8   0   1       24.95       25.83      5.82 o 
   9   0   1       15.31       18.45      5.51 o 
 -10   1   1        0.88        3.41      3.15 o 
  -9   1   1        1.38        0.53      1.78 o 
  -8   1   1        4.39        4.08      1.20 o 
  -7   1   1        3.11        3.80      1.13 o 
  -6   1   1        0.23        0.13      0.47 o 
  -5   1   1       77.30       85.75      3.04 o 
  -4   1   1       11.99       11.14      1.22 o 
  -3   1   1       85.70       92.08      2.41 o 
  -2   1   1      311.61      314.11      4.61 o 
  -1   1   1       92.48       90.82      2.76 o 
   0   1   1      169.77      187.05      4.07 o 
   1   1   1      173.12      172.61      3.41 o 
   2   1   1      506.37      537.68      6.15 o 
   3   1   1        0.14        0.38      0.50 o 
   4   1   1       20.20       16.79      1.34 o 
   5   1   1        0.08       -0.42      0.85 o 
   6   1   1       53.22       53.59      3.66 o 
   7   1   1       58.19       56.69      3.79 o 
   8   1   1        7.83       11.92      3.90 o 
 -10   2   1        3.81        8.55      3.20 o 
  -9   2   1        6.84        4.46      1.74 o 
  -8   2   1      114.24      104.42      4.82 o 
  -7   2   1      234.84      232.25      6.66 o 
  -6   2   1      196.09      196.04      5.14 o 
  -5   2   1       51.17       46.15      2.63 o 
  -4   2   1       75.58       83.87      2.64 o 
  -3   2   1      104.89      104.52      2.46 o 
  -2   2   1      142.17      133.77      5.28 o 
  -1   2   1      135.87      135.01      2.81 o 
   0   2   1      176.53      171.99      3.26 o 
   1   2   1      117.70      133.92      3.49 o 
   2   2   1      394.07      390.71      5.84 o 
   3   2   1      285.60      279.45      5.27 o 
   4   2   1      190.74      185.39      4.68 o 
   5   2   1       18.08       16.23      1.37 o 
   6   2   1        3.46        0.77      4.01 o 
   7   2   1       28.73       34.59      6.53 o 
   8   2   1        0.46        0.27      3.39 o 
 -11   3   1        0.40       -1.14      2.33 o 
 -10   3   1        2.59        1.52      3.20 o 
  -9   3   1        1.36        4.99      2.47 o 
  -8   3   1       20.62       17.33      2.68 o 
  -7   3   1       43.40       42.03      3.14 o 
  -6   3   1       24.33       25.35      1.87 o 
  -5   3   1        5.84        8.39      1.02 o 
  -4   3   1      637.39      680.90      9.08 o 
  -3   3   1      669.82      727.37     11.82 o 
  -2   3   1       10.39       10.95      1.45 o 
  -1   3   1      236.44      239.02      4.84 o 
   0   3   1     1045.79     1100.31      9.82 o 
   1   3   1      831.74      857.90      9.18 o 
   2   3   1       42.26       38.78      2.08 o 
   3   3   1      164.15      163.14      4.59 o 
   4   3   1      138.18      128.81      4.11 o 
   5   3   1       57.94       61.74      3.81 o 
   6   3   1        3.64        2.74      3.08 o 
   7   3   1        9.22        5.97      3.38 o 
 -11   4   1        3.58        3.20      2.80 o 
 -10   4   1        1.16        1.15      1.39 o 
  -9   4   1        0.04       -0.92      1.39 o 
  -8   4   1        0.35       -0.82      1.04 o 
  -7   4   1        7.00        7.50      1.50 o 
  -6   4   1        0.70        0.72      0.66 o 
  -5   4   1        0.29        0.02      0.84 o 
  -4   4   1      145.46      149.68      4.19 o 
  -3   4   1       81.49       72.57      2.46 o 
  -2   4   1      155.79      148.55      4.17 o 
  -1   4   1      380.25      389.00      7.18 o 
   0   4   1       10.75        9.85      1.27 o 
   1   4   1       32.43       34.10      2.11 o 
   2   4   1        5.43        7.32      1.10 o 
   3   4   1       25.73       24.19      2.02 o 
   4   4   1        4.47        7.72      1.77 o 
   5   4   1       81.43       78.46      9.87 o 
   6   4   1       24.95       30.17      6.33 o 
 -11   5   1        4.39       -0.44      2.92 o 
 -10   5   1       19.50       23.54      5.63 o 
  -9   5   1        0.18        0.89      2.28 o 
  -8   5   1       14.23       12.26      2.59 o 
  -7   5   1      104.59      108.36      6.49 o 
  -6   5   1       84.40       90.73      5.99 o 
  -5   5   1       44.28       43.73      3.02 o 
  -4   5   1      115.51      126.94      3.80 o 
  -3   5   1      167.16      175.16      4.98 o 
  -2   5   1        8.44        8.27      1.21 o 
  -1   5   1       45.49       40.26      2.64 o 
   0   5   1       62.38       64.70      3.39 o 
   1   5   1       38.27       34.76      2.55 o 
   2   5   1      112.67      101.21      4.34 o 
   3   5   1       37.87       33.35      3.20 o 
   4   5   1        1.58        1.04      2.15 o 
   5   5   1        3.24        0.79      2.16 o 
 -11   6   1       14.73       21.56      5.80 o 
 -10   6   1        5.43        3.81      2.87 o 
  -9   6   1       74.56       92.02     10.98 o 
  -8   6   1        9.94        5.59      2.85 o 
  -7   6   1       59.09       43.42      3.36 o 
  -6   6   1        0.13        0.10      0.52 o 
  -5   6   1        0.00        0.86      0.60 o 
  -4   6   1       57.03       57.79      2.95 o 
  -3   6   1      281.11      264.61     13.48 o 
  -2   6   1      134.80      135.88      6.06 o 
  -1   6   1        0.42       -0.20      1.09 o 
   0   6   1      207.70      201.13      7.86 o 
   1   6   1       30.89       25.21      2.41 o 
   2   6   1        0.10        2.21      1.14 o 
   3   6   1        8.68        5.37      2.48 o 
   4   6   1        0.82        0.51      1.20 o 
   5   6   1        2.66        1.51      2.32 o 
 -10   7   1        2.00       -1.51      2.52 o 
  -9   7   1        2.75        5.19      2.78 o 
  -8   7   1        1.53       -0.15      1.92 o 
  -7   7   1        0.19        1.67      1.47 o 
  -6   7   1       17.70       17.09      4.15 o 
  -5   7   1       30.66       29.30      2.34 o 
  -4   7   1        3.47        2.31      0.73 o 
  -3   7   1      164.09      161.43      9.88 o 
  -2   7   1        5.33        5.18      1.55 o 
  -1   7   1        8.20       11.13      2.21 o 
   0   7   1       55.98       49.76      4.33 o 
   1   7   1        0.69        2.53      1.79 o 
   2   7   1       18.03       14.46      4.05 o 
   3   7   1       12.06       20.61      5.46 o 
   4   7   1        0.05        3.39      2.90 o 
  -9   8   1        8.91       10.05      4.59 o 
  -8   8   1       12.24       21.63      5.97 o 
  -7   8   1        6.87       10.49      2.90 o 
  -6   8   1       21.44       25.24      3.98 o 
  -5   8   1       12.39       10.59      3.91 o 
  -4   8   1        3.33        4.24      2.07 o 
  -3   8   1        2.59        4.58      2.49 o 
  -2   8   1       19.04       13.67      2.46 o 
  -1   8   1        6.91       10.11      2.17 o 
   0   8   1        6.59        7.12      1.87 o 
   1   8   1        1.38        4.00      3.09 o 
  -7   9   1       20.56       24.87      6.99 o 
  -6   9   1       10.98       12.63      2.82 o 
  -5   9   1        0.14       -0.18      1.28 o 
  -4   9   1        0.10       -0.35      0.80 o 
  -3   9   1        0.55        0.80      1.13 o 
  -2   9   1        6.00        9.39      3.08 o 
  -1   9   1        1.17        4.35      2.83 o 
  -4  10   1       25.59       32.55      4.78 o 
  -3  10   1        2.20        0.80      4.16 o 
  -2  10   1        7.70        6.41      7.68 o 
   3 -11   2        5.11       16.24      5.60 o 
   4 -11   2        7.33       13.43      5.45 o 
   5 -11   2        0.03       -0.96      2.96 o 
  -1 -10   2       25.83       27.98      6.88 o 
   0 -10   2        0.71       -1.75      3.93 o 
   1 -10   2       29.53       37.52      5.20 o 
   2 -10   2        1.13        3.76      1.89 o 
   3 -10   2       16.23       23.07      3.97 o 
   4 -10   2       15.99        8.00      2.83 o 
   5 -10   2        0.35        3.55      2.50 o 
   6 -10   2        0.01        4.63      3.35 o 
   7 -10   2        7.70       15.80      5.22 o 
  -2  -9   2        3.70        9.76      4.44 o 
  -1  -9   2        5.05        1.58      3.51 o 
   0  -9   2        0.77        0.49      3.23 o 
   1  -9   2        0.21       -1.53      1.65 o 
   2  -9   2       17.70       18.78      3.22 o 
   3  -9   2       22.69       28.90      4.07 o 
   4  -9   2       14.18       10.68      4.01 o 
   5  -9   2       38.35       32.61      6.80 o 
   6  -9   2       28.06       26.28      5.95 o 
   7  -9   2       12.93        9.48      3.93 o 
   8  -9   2       16.45        9.23      4.40 o 
   9  -9   2        0.00       14.21      4.95 o 
  -3  -8   2        2.17        0.36      2.61 o 
  -2  -8   2        2.11       -3.11      3.38 o 
  -1  -8   2        0.36       -0.97      3.73 o 
   0  -8   2       17.92       12.55      2.53 o 
   1  -8   2       17.32       15.48      2.87 o 
   2  -8   2        1.61        0.23      1.88 o 
   3  -8   2      738.31      800.44     27.92 o 
   4  -8   2       11.53       12.70      4.18 o 
   5  -8   2       94.39       79.27      9.71 o 
   6  -8   2       10.56       11.18      2.32 o 
   7  -8   2       26.26       22.52      5.44 o 
   8  -8   2        1.53       -2.77      2.77 o 
   9  -8   2        7.59        5.22      3.28 o 
  10  -8   2        3.98        9.15      3.88 o 
  -4  -7   2        3.77        2.27      3.05 o 
  -3  -7   2        8.14        5.69      3.84 o 
  -2  -7   2       28.99       29.10      6.52 o 
  -1  -7   2      108.54      107.00      4.76 o 
   0  -7   2      289.76      310.35      8.70 o 
   1  -7   2      268.29      269.56      7.97 o 
   2  -7   2      166.45      165.54      7.48 o 
   3  -7   2       17.58       16.28      3.90 o 
   4  -7   2       66.17       67.10      7.93 o 
   5  -7   2        3.68        1.41      1.11 o 
   6  -7   2        5.74        5.40      1.81 o 
   7  -7   2       97.81       97.57     11.27 o 
   8  -7   2        2.95        1.13      2.29 o 
   9  -7   2        7.15        2.37      2.66 o 
  10  -7   2       20.78       20.51      6.51 o 
  11  -7   2        0.01       -3.63      3.63 o 
  -5  -6   2        0.17        1.26      3.20 o 
  -4  -6   2        2.75        7.97      3.40 o 
  -3  -6   2       86.53      111.57     12.14 o 
  -2  -6   2       62.52       60.19      2.96 o 
  -1  -6   2      102.44      104.88      4.28 o 
   0  -6   2      131.09      129.05      4.92 o 
   1  -6   2        4.92        4.65      1.26 o 
   2  -6   2       30.21       27.77      2.84 o 
   3  -6   2       40.77       44.43      3.76 o 
   4  -6   2       17.99       15.60      2.34 o 
   5  -6   2       54.13       51.90      4.12 o 
   6  -6   2      126.46      122.56      6.67 o 
   7  -6   2        5.82        3.91      2.96 o 
   8  -6   2        2.59        6.82      2.98 o 
   9  -6   2        1.57        1.97      1.97 o 
  10  -6   2        1.73       -4.04      4.04 o 
  11  -6   2        1.84        1.38      3.31 o 
  -6  -5   2        1.12        1.52      2.61 o 
  -5  -5   2        0.20       -2.71      2.71 o 
  -4  -5   2      182.98      187.76     15.75 o 
  -3  -5   2       19.34       19.85      4.93 o 
  -2  -5   2      498.83      510.97      7.50 o 
  -1  -5   2       46.73       50.76      2.68 o 
   0  -5   2        9.45        9.14      1.22 o 
   1  -5   2        0.02        0.48      0.61 o 
   2  -5   2       39.23       37.85      3.29 o 
   3  -5   2       36.11       43.09      3.47 o 
   4  -5   2       14.89       15.37      1.72 o 
   5  -5   2      152.42      145.78      5.34 o 
   6  -5   2       11.00        9.66      2.13 o 
   7  -5   2       75.80       79.33      8.94 o 
   8  -5   2       12.63       18.57      4.65 o 
   9  -5   2        0.25       -3.35      3.35 o 
  10  -5   2        0.48       -1.87      1.87 o 
  11  -5   2        0.58        5.85      3.60 o 
  -7  -4   2        0.51       -3.06      3.06 o 
  -6  -4   2       17.29       24.64      6.50 o 
  -5  -4   2       19.85       27.81      6.40 o 
  -4  -4   2        1.55        2.78      2.07 o 
  -3  -4   2        0.17       -2.56      2.56 o 
  -2  -4   2       58.91       64.91      2.24 o 
  -1  -4   2       27.94       23.22      1.60 o 
   0  -4   2      168.43      200.78      5.46 o 
   1  -4   2       11.12       11.21      1.49 o 
   2  -4   2      111.39      108.62      4.69 o 
   3  -4   2      576.74      612.24     12.00 o 
   4  -4   2       13.19       15.29      2.07 o 
   5  -4   2        2.16        0.92      1.25 o 
   6  -4   2      152.82      155.66      5.90 o 
   7  -4   2      272.62      262.16     11.50 o 
   8  -4   2      123.96      119.09      7.44 o 
   9  -4   2        0.96        1.01      1.65 o 
  10  -4   2       12.73       13.67      3.16 o 
  -8  -3   2        0.32        1.00      2.73 o 
  -7  -3   2        0.64        1.65      2.66 o 
  -6  -3   2        0.03        1.65      2.11 o 
  -5  -3   2       41.81       39.32      7.04 o 
  -4  -3   2      135.31      170.63     13.12 o 
  -3  -3   2        0.21       -1.73      1.73 o 
  -2  -3   2        1.75        2.35      0.37 o 
  -1  -3   2      389.45      380.88      5.40 o 
   0  -3   2      348.04      345.63      5.26 o 
   1  -3   2      164.95      159.71      5.21 o 
   2  -3   2      479.30      451.95      9.89 o 
   3  -3   2      127.83      136.62      4.32 o 
   4  -3   2        4.03        3.13      0.91 o 
   5  -3   2       15.74       17.23      1.84 o 
   6  -3   2        1.44        2.70      1.09 o 
   7  -3   2        0.02       -0.70      0.72 o 
   8  -3   2        5.19        5.06      1.71 o 
   9  -3   2       29.89       30.13      4.12 o 
  10  -3   2       13.54       12.12      4.05 o 
  -8  -2   2       17.22       20.56      5.67 o 
  -7  -2   2      129.46      127.17     12.65 o 
  -6  -2   2        0.25       -0.47      2.06 o 
  -5  -2   2       29.49       32.61      6.56 o 
  -4  -2   2      133.49      143.98      7.97 o 
  -3  -2   2        0.01        0.32      1.02 o 
  -2  -2   2       13.06       14.61      1.20 o 
  -1  -2   2        8.62        9.61      0.99 o 
   0  -2   2     1271.24     1273.51     21.30 o 
   1  -2   2      148.88      141.21      8.01 o 
   2  -2   2       44.68       46.01      3.20 o 
   3  -2   2       16.25       20.38      1.45 o 
   4  -2   2       59.04       51.21      2.48 o 
   5  -2   2       61.24       62.27      3.04 o 
   6  -2   2        0.27        0.54      0.78 o 
   7  -2   2        7.44       11.57      2.36 o 
   8  -2   2       38.83       34.96      4.14 o 
   9  -2   2       12.27        8.56      3.16 o 
  -9  -1   2        0.00        3.71      2.48 o 
  -8  -1   2       29.84       35.36      6.94 o 
  -7  -1   2        1.26        5.41      3.11 o 
  -6  -1   2       36.02       31.77      1.36 o 
  -5  -1   2        7.93        9.65      0.78 o 
  -4  -1   2       35.19       35.38      1.77 o 
  -3  -1   2      122.29      121.02      2.61 o 
  -2  -1   2      342.09      357.03      4.25 o 
  -1  -1   2       29.82       37.66      2.11 o 
   0  -1   2       69.71       70.34      2.87 o 
   1  -1   2    10150.90     9123.40     51.11 o 
   2  -1   2      110.80      119.29      3.01 o 
   3  -1   2      548.87      524.14      8.46 o 
   4  -1   2        3.65        4.80      0.89 o 
   5  -1   2       11.59       10.26      1.52 o 
   6  -1   2        5.33        5.63      1.31 o 
   7  -1   2       41.00       43.52      4.11 o 
   8  -1   2        5.51        4.92      2.74 o 
   9  -1   2        1.59        2.71      2.40 o 
 -10   0   2       12.02       20.29      5.16 o 
  -9   0   2        0.00        1.47      1.53 o 
  -8   0   2       14.61       11.22      2.02 o 
  -7   0   2        4.25        3.30      0.81 o 
  -6   0   2       23.84       23.42      1.65 o 
  -5   0   2       41.46       29.64      2.09 o 
  -4   0   2        0.14        0.07      0.29 o 
  -3   0   2     1087.72     1070.14     10.46 o 
  -2   0   2     4190.63     3859.83     18.95 o 
  -1   0   2     4444.32     3909.05     26.05 o 
   0   0   2      513.06      471.18      7.09 o 
   1   0   2        0.31        0.17      0.26 o 
   2   0   2       86.89       93.34      2.81 o 
   3   0   2      168.17      179.73      4.37 o 
   4   0   2        7.98        5.83      0.97 o 
   5   0   2      309.19      320.78      7.38 o 
   6   0   2        4.15        1.91      0.83 o 
   7   0   2      116.11      115.52      8.05 o 
   8   0   2       57.31       54.18      8.01 o 
 -10   1   2        0.48        2.42      1.73 o 
  -9   1   2        1.72        3.51      2.48 o 
  -8   1   2       43.30       38.96      2.81 o 
  -7   1   2        3.30        1.62      0.96 o 
  -6   1   2       40.74       39.41      2.30 o 
  -5   1   2      789.44      844.22      9.41 o 
  -4   1   2      850.49      873.98      8.78 o 
  -3   1   2     1147.65     1115.21     10.26 o 
  -2   1   2      141.28      127.46      2.95 o 
  -1   1   2        2.37        0.73      0.43 o 
   0   1   2        0.62        0.36      0.23 o 
   1   1   2      189.30      175.82      6.47 o 
   2   1   2      242.92      237.05      4.72 o 
   3   1   2      244.75      239.08      5.22 o 
   4   1   2      195.32      202.56      5.32 o 
   5   1   2      153.96      140.27      5.69 o 
   6   1   2      104.71      107.33      5.34 o 
   7   1   2       41.67       46.71      3.88 o 
   8   1   2        3.55        1.35      1.86 o 
 -11   2   2       18.30       18.60      5.41 o 
 -10   2   2        4.99        6.13      3.27 o 
  -9   2   2       62.93       62.35      5.20 o 
  -8   2   2       22.71       22.04      2.28 o 
  -7   2   2      276.47      285.42      9.98 o 
  -6   2   2      555.18      555.70      8.48 o 
  -5   2   2        0.18       -0.35      0.42 o 
  -4   2   2     1073.91     1116.87      9.58 o 
  -3   2   2      678.11      705.31      5.96 o 
  -2   2   2       43.22       38.36      2.60 o 
  -1   2   2       72.08       69.20      1.61 o 
   0   2   2      119.73      116.15      2.89 o 
   1   2   2      148.73      152.23      4.74 o 
   2   2   2       23.04       26.12      1.77 o 
   3   2   2      129.81      121.44      3.97 o 
   4   2   2       81.90       81.66      3.96 o 
   5   2   2        1.28        1.65      1.24 o 
   6   2   2       43.55       42.26      3.61 o 
   7   2   2        1.82       -0.59      1.65 o 
 -11   3   2        0.77       -1.42      2.11 o 
 -10   3   2       15.06       18.22      3.34 o 
  -9   3   2       53.21       55.02      4.97 o 
  -8   3   2       60.77       66.99      5.00 o 
  -7   3   2       63.69       71.19      3.89 o 
  -6   3   2        4.93        4.48      0.84 o 
  -5   3   2       94.33      102.16      3.19 o 
  -4   3   2       13.06       14.40      1.35 o 
  -3   3   2       43.73       46.02      3.26 o 
  -2   3   2      198.99      225.49     14.49 o 
  -1   3   2        5.50        6.26      0.85 o 
   0   3   2      186.28      202.54      4.44 o 
   1   3   2       85.79       91.09      3.28 o 
   2   3   2      227.40      204.28      5.25 o 
   3   3   2        5.33        6.30      1.26 o 
   4   3   2       20.74       23.16      2.08 o 
   5   3   2       61.33       63.52      5.44 o 
   6   3   2       68.90       65.57      8.76 o 
   7   3   2        3.50       -1.82      2.76 o 
 -11   4   2        3.50        3.72      2.56 o 
 -10   4   2        0.63        3.34      1.73 o 
  -9   4   2        0.19       -0.77      1.10 o 
  -8   4   2        1.45        1.44      0.94 o 
  -7   4   2        1.80        2.79      0.89 o 
  -6   4   2       25.66       17.81      2.31 o 
  -5   4   2        9.15        8.85      1.22 o 
  -4   4   2        0.12        0.94      0.36 o 
  -3   4   2       99.32      120.55      5.68 o 
  -2   4   2        0.53        0.42      0.41 o 
  -1   4   2        2.69        3.09      0.71 o 
   0   4   2        1.86        1.95      0.67 o 
   1   4   2       38.62       38.38      2.38 o 
   2   4   2        0.76       -0.70      0.74 o 
   3   4   2        2.07        3.42      1.82 o 
   4   4   2        0.56        1.31      0.90 o 
   5   4   2        3.57        9.50      3.61 o 
   6   4   2        6.09        4.17      3.68 o 
 -11   5   2       14.96       17.07      5.28 o 
 -10   5   2        0.62        0.01      2.84 o 
  -9   5   2       34.79       56.33      8.09 o 
  -8   5   2       12.46        9.27      3.26 o 
  -7   5   2        9.72        5.28      1.69 o 
  -6   5   2       81.27       78.61      4.44 o 
  -5   5   2        6.94        9.24      1.12 o 
  -4   5   2        0.14        1.50      1.16 o 
  -3   5   2      150.58      156.78      9.87 o 
  -2   5   2       65.69       64.68      2.94 o 
  -1   5   2        1.51        1.36      0.72 o 
   0   5   2        0.06       -0.34      0.70 o 
   1   5   2      107.92      102.63      5.00 o 
   2   5   2        0.63        0.82      0.57 o 
   3   5   2        7.44        8.23      1.86 o 
   4   5   2        0.28       -0.09      1.80 o 
   5   5   2        0.14        0.23      0.60 o 
 -11   6   2        0.80        0.95      2.41 o 
 -10   6   2        0.49       -0.13      1.94 o 
  -9   6   2        0.47       -2.13      2.43 o 
  -8   6   2       22.67       25.28      3.72 o 
  -7   6   2        2.86        3.91      2.54 o 
  -6   6   2       62.22       45.57      3.58 o 
  -5   6   2       48.31       47.22      6.32 o 
  -4   6   2      244.32      251.90     13.88 o 
  -3   6   2       59.78       61.97      3.34 o 
  -2   6   2       26.58       23.53      3.93 o 
  -1   6   2       30.17       29.74      3.11 o 
   0   6   2        6.34        7.01      1.62 o 
   1   6   2       32.38       26.99      5.70 o 
   2   6   2        2.33        2.23      1.27 o 
   3   6   2        1.62        0.64      0.89 o 
   4   6   2        1.83        5.12      3.49 o 
 -10   7   2        8.89       11.88      4.40 o 
  -9   7   2        3.01       -3.22      3.22 o 
  -8   7   2        4.47        2.36      1.55 o 
  -7   7   2        2.07        3.04      2.18 o 
  -6   7   2       20.85       26.47      5.22 o 
  -5   7   2        0.00        1.01      1.32 o 
  -4   7   2       28.60       29.83      5.22 o 
  -3   7   2       11.69        9.82      1.32 o 
  -2   7   2        8.06        8.03      1.65 o 
  -1   7   2        6.29        7.35      1.88 o 
   0   7   2        0.02       -0.29      1.03 o 
   1   7   2       20.62       24.15      3.10 o 
   2   7   2        0.92       -2.77      2.77 o 
   3   7   2        2.82        1.90      3.63 o 
  -8   8   2       14.73       16.80      4.36 o 
  -7   8   2       10.11        2.77      2.62 o 
  -6   8   2       10.99        9.19      3.45 o 
  -5   8   2       27.15       21.93      5.03 o 
  -4   8   2        4.71        1.50      1.79 o 
  -3   8   2        3.49       10.90      3.89 o 
  -2   8   2        5.05        7.14      2.95 o 
  -1   8   2       17.34       33.07      5.49 o 
   0   8   2        0.01        2.06      1.78 o 
  -6   9   2        9.91       15.65      4.69 o 
  -5   9   2        0.75        0.27      1.33 o 
  -4   9   2        2.70        8.33      3.16 o 
  -3   9   2        0.17        2.61      1.81 o 
  -2   9   2        0.00        1.66      1.41 o 
  -1   9   2        5.85        7.69      3.00 o 
   2 -11   3        1.57       -2.40      2.50 o 
   3 -11   3        1.58        8.16      3.79 o 
   4 -11   3        4.00        2.65      6.91 o 
   5 -11   3        9.89        9.70      4.32 o 
   6 -11   3        1.90        6.13      3.61 o 
  -1 -10   3       11.84       10.84      5.21 o 
   0 -10   3        1.38        0.78      1.91 o 
   1 -10   3        4.61        5.91      2.39 o 
   2 -10   3       70.19       92.80      7.71 o 
   3 -10   3        0.05       -1.79      2.03 o 
   4 -10   3        1.18       -0.30      2.40 o 
   5 -10   3       28.67       42.86      7.89 o 
   6 -10   3        0.04        0.37      1.61 o 
   7 -10   3        4.74        8.63      4.01 o 
   8 -10   3        0.85       -2.23      2.23 o 
  -2  -9   3        1.36        1.09      2.90 o 
  -1  -9   3        5.64        0.79      3.35 o 
   0  -9   3        7.79        8.06      2.25 o 
   1  -9   3        3.89        4.14      2.92 o 
   2  -9   3       37.63       36.52      4.70 o 
   3  -9   3        1.29        5.54      2.56 o 
   4  -9   3        8.46       10.49      3.95 o 
   5  -9   3       28.66       38.11      7.43 o 
   6  -9   3       20.16       26.99      6.26 o 
   7  -9   3        0.06        3.82      3.20 o 
   8  -9   3        0.25       -0.34      3.50 o 
   9  -9   3        0.00       -2.81      3.14 o 
  -3  -8   3       12.09       13.41      4.89 o 
  -2  -8   3        0.55        1.87      2.93 o 
  -1  -8   3        6.40        4.83      1.88 o 
   0  -8   3       36.34       35.75      4.33 o 
   1  -8   3        8.87       10.34      2.50 o 
   2  -8   3        0.56        0.90      1.62 o 
   3  -8   3       25.65       21.96      4.95 o 
   4  -8   3      114.24      133.72     12.07 o 
   5  -8   3       23.00       23.30      5.43 o 
   6  -8   3       67.98       76.58     10.08 o 
   7  -8   3       54.89       43.96      7.86 o 
   8  -8   3        5.01       -3.00      3.05 o 
   9  -8   3        0.12        1.17      1.82 o 
  10  -8   3        6.42        9.32      5.72 o 
  -4  -7   3       12.48       11.20      4.57 o 
  -3  -7   3        6.00        5.02      4.97 o 
  -2  -7   3        0.01        0.39      0.94 o 
  -1  -7   3        9.46        8.37      1.43 o 
   0  -7   3      173.01      178.77      6.35 o 
   1  -7   3       85.91       82.57      5.07 o 
   2  -7   3      133.17      144.41      9.66 o 
   3  -7   3        0.30       -0.42      1.36 o 
   4  -7   3        0.01        0.91      1.83 o 
   5  -7   3      169.09      167.60      7.90 o 
   6  -7   3       10.82       10.98      3.83 o 
   7  -7   3        0.14       -3.54      3.54 o 
   8  -7   3        5.63        7.11      3.29 o 
   9  -7   3        8.16        6.09      4.02 o 
  10  -7   3       28.94       35.71      8.00 o 
  11  -7   3       13.15       14.44      5.78 o 
  -5  -6   3       22.18       31.20      7.29 o 
  -4  -6   3        3.11       -0.47      1.85 o 
  -3  -6   3       82.24       87.64     11.24 o 
  -2  -6   3       80.48       77.12      4.63 o 
  -1  -6   3        6.20        5.65      1.10 o 
   0  -6   3      166.00      178.41      5.95 o 
   1  -6   3        1.19        2.39      0.91 o 
   2  -6   3       27.55       21.25      2.61 o 
   3  -6   3        5.42        4.27      1.47 o 
   4  -6   3        1.03        0.97      2.25 o 
   5  -6   3       85.92       84.17      6.99 o 
   6  -6   3       21.09       21.16      4.71 o 
   7  -6   3      257.24      272.95     17.92 o 
   8  -6   3       17.82       16.68      5.06 o 
   9  -6   3       46.58       43.29      8.15 o 
  10  -6   3        7.97        9.56      5.30 o 
  11  -6   3        0.24        6.80      4.30 o 
  -6  -5   3       40.55       41.51      8.43 o 
  -5  -5   3       14.43       13.91      5.32 o 
  -4  -5   3      102.02      109.19     12.26 o 
  -3  -5   3       21.61       18.96      5.01 o 
  -2  -5   3       11.57       13.45      1.21 o 
  -1  -5   3      145.85      150.03      4.55 o 
   0  -5   3      347.23      383.59     10.31 o 
   1  -5   3        2.44        2.22      0.84 o 
   2  -5   3      296.41      336.01      8.54 o 
   3  -5   3      527.36      555.57     11.83 o 
   4  -5   3      535.21      530.83      8.84 o 
   5  -5   3        1.63        0.93      0.71 o 
   6  -5   3      134.63      137.16     11.72 o 
   7  -5   3        0.65       -2.26      2.30 o 
   8  -5   3        0.02       -0.59      2.34 o 
   9  -5   3       44.06       43.68      7.74 o 
  10  -5   3        2.34        6.64      4.00 o 
  -7  -4   3        2.34       -0.61      1.94 o 
  -6  -4   3        9.91        4.58      3.29 o 
  -5  -4   3       16.80       22.94      5.77 o 
  -4  -4   3        0.20        1.87      1.93 o 
  -3  -4   3        7.69        8.04      2.97 o 
  -2  -4   3       52.98       54.20      2.08 o 
  -1  -4   3       29.35       29.97      1.67 o 
   0  -4   3      927.84      980.39     20.48 o 
   1  -4   3      280.37      284.24      8.15 o 
   2  -4   3      521.87      515.43     22.10 o 
   3  -4   3      208.94      198.13      7.76 o 
   4  -4   3       31.23       34.17      2.60 o 
   5  -4   3       39.22       39.05      3.01 o 
   6  -4   3       57.61       54.55      9.63 o 
   7  -4   3       23.68       27.46      5.50 o 
   8  -4   3       50.50       47.19      7.56 o 
   9  -4   3       69.27       71.20      9.32 o 
  10  -4   3        1.05        2.95      2.12 o 
  -8  -3   3        1.65       -3.95      3.95 o 
  -7  -3   3        3.67        1.54      3.47 o 
  -6  -3   3       13.63       16.08      5.08 o 
  -5  -3   3        1.80       -2.72      2.72 o 
  -4  -3   3      137.40      134.03     11.76 o 
  -3  -3   3       28.20       27.99      2.38 o 
  -2  -3   3      168.71      174.21      4.29 o 
  -1  -3   3      181.37      194.49      5.48 o 
   0  -3   3     1661.53     1737.18     17.88 o 
   1  -3   3        6.89        4.35      2.17 o 
   2  -3   3       31.45       31.73      2.92 o 
   3  -3   3      413.28      395.60      8.02 o 
   4  -3   3       83.85       79.55      3.91 o 
   5  -3   3      111.22      107.44      4.91 o 
   6  -3   3       24.81       25.67      2.60 o 
   7  -3   3        0.00       -0.06      0.87 o 
   8  -3   3        9.36       14.51      4.22 o 
   9  -3   3       24.19       25.60      3.82 o 
  -9  -2   3        1.88        1.51      3.14 o 
  -8  -2   3        4.48       10.32      3.81 o 
  -7  -2   3       26.24       29.19      6.53 o 
  -6  -2   3      152.24      147.76     12.96 o 
  -5  -2   3       10.67        8.01      3.02 o 
  -4  -2   3      127.07      144.99      6.09 o 
  -3  -2   3      143.03      138.05      2.86 o 
  -2  -2   3       98.31      101.41      2.85 o 
  -1  -2   3      117.69      129.60      4.34 o 
   0  -2   3     4495.74     4364.39     27.78 o 
   1  -2   3      109.92      114.48      4.90 o 
   2  -2   3        5.93        4.03      0.87 o 
   3  -2   3      137.86      135.86      4.69 o 
   4  -2   3      410.26      408.99      7.49 o 
   5  -2   3       27.76       27.62      2.16 o 
   6  -2   3        2.08       -0.63      1.38 o 
   7  -2   3        4.15        6.04      1.54 o 
   8  -2   3        0.33        1.26      1.38 o 
   9  -2   3        0.01       -1.18      2.46 o 
  -9  -1   3       28.65       27.37      6.31 o 
  -8  -1   3       23.53       26.01      6.16 o 
  -7  -1   3        0.21        0.35      0.50 o 
  -6  -1   3       17.56       17.40      1.47 o 
  -5  -1   3      168.11      166.12      7.99 o 
  -4  -1   3        2.39        1.05      0.47 o 
  -3  -1   3       43.97       46.00      2.08 o 
  -2  -1   3       42.23       47.47      2.14 o 
  -1  -1   3      553.13      582.59      8.63 o 
   0  -1   3     2902.16     2796.42     65.52 o 
   1  -1   3       22.15       20.95      1.75 o 
   2  -1   3       95.27      112.82      4.64 o 
   3  -1   3      331.66      380.20      6.73 o 
   4  -1   3       49.58       58.37      2.95 o 
   5  -1   3       59.43       73.49      3.96 o 
   6  -1   3       18.04       16.92      2.02 o 
   7  -1   3       10.40        9.02      1.62 o 
   8  -1   3        4.87        1.36      2.72 o 
   9  -1   3       10.78       10.23      4.16 o 
 -10   0   3        1.31        5.72      2.68 o 
  -9   0   3        6.82       12.14      4.24 o 
  -8   0   3        0.02        1.55      1.04 o 
  -7   0   3       77.59       81.77      3.52 o 
  -6   0   3        0.79        0.47      0.66 o 
  -5   0   3       53.82       53.09      2.34 o 
  -4   0   3        2.99        2.66      0.63 o 
  -3   0   3       16.99       21.61      1.52 o 
  -2   0   3        4.33        2.39      0.68 o 
  -1   0   3      199.48      189.62     22.68 o 
   0   0   3      302.98      305.25      5.14 o 
   1   0   3       66.20       72.12      2.38 o 
   2   0   3       56.55       57.89      2.46 o 
   3   0   3      345.83      364.02      7.34 o 
   4   0   3        2.05        3.70      0.92 o 
   5   0   3        0.21        0.98      0.77 o 
   6   0   3       30.84       38.38      2.98 o 
   7   0   3        1.53        4.66      1.51 o 
   8   0   3       33.84       29.67      6.19 o 
 -10   1   3        0.42        4.66      2.64 o 
  -9   1   3       56.51       48.87      5.07 o 
  -8   1   3        1.60        1.17      0.96 o 
  -7   1   3        4.55        4.31      1.37 o 
  -6   1   3      144.44      150.15      4.41 o 
  -5   1   3       98.88       97.32      3.36 o 
  -4   1   3        0.00        0.48      0.41 o 
  -3   1   3        0.90        0.38      0.62 o 
  -2   1   3        0.33        1.02      0.47 o 
  -1   1   3        3.28        5.70      0.67 o 
   0   1   3       95.66      100.65      3.17 o 
   1   1   3       72.04       71.99      2.58 o 
   2   1   3        1.50        2.29      0.65 o 
   3   1   3        2.12        2.81      0.73 o 
   4   1   3       16.37       18.15      1.98 o 
   5   1   3      176.76      187.29      6.69 o 
   6   1   3       10.01       10.75      3.41 o 
   7   1   3       17.56       28.36      5.89 o 
 -11   2   3       10.60       21.57      5.05 o 
 -10   2   3        0.19        2.22      2.25 o 
  -9   2   3       10.78       12.37      2.34 o 
  -8   2   3        6.13        7.20      1.42 o 
  -7   2   3       91.35       95.39      3.85 o 
  -6   2   3      225.85      213.02      5.35 o 
  -5   2   3        0.27        0.96      0.77 o 
  -4   2   3      128.19      131.70      3.85 o 
  -3   2   3       31.53       36.49      2.31 o 
  -2   2   3      296.97      303.21      8.24 o 
  -1   2   3      559.49      588.77     12.07 o 
   0   2   3        0.40        0.86      0.54 o 
   1   2   3      304.92      315.42      9.55 o 
   2   2   3       83.07       87.76      3.46 o 
   3   2   3        0.13       -0.36      0.56 o 
   4   2   3      161.68      157.05      7.40 o 
   5   2   3        0.02       -0.55      0.59 o 
   6   2   3       47.38       51.24      4.30 o 
   7   2   3        5.23       10.15      4.29 o 
 -11   3   3        1.41       -1.02      1.26 o 
 -10   3   3        0.16       -1.25      1.25 o 
  -9   3   3        4.17        5.44      1.68 o 
  -8   3   3       55.66       56.12      4.70 o 
  -7   3   3       30.48       30.81      2.52 o 
  -6   3   3       70.38       73.10      3.04 o 
  -5   3   3      117.30      113.77      3.17 o 
  -4   3   3      178.25      186.92      7.08 o 
  -3   3   3       99.72      108.08      5.36 o 
  -2   3   3      183.64      163.91      6.51 o 
  -1   3   3       43.14       40.70      1.72 o 
   0   3   3      100.36      101.40      3.30 o 
   1   3   3       17.34       16.01      1.50 o 
   2   3   3        6.76        5.90      1.41 o 
   3   3   3      207.84      211.76      6.69 o 
   4   3   3        6.62        7.55      1.80 o 
   5   3   3       48.97       54.43      4.48 o 
   6   3   3        1.97        1.16      2.04 o 
 -10   4   3        9.93       14.94      2.82 o 
  -9   4   3        0.11       -0.51      1.15 o 
  -8   4   3        2.57        4.15      1.09 o 
  -7   4   3       40.89       38.34      2.59 o 
  -6   4   3        0.06        2.29      0.91 o 
  -5   4   3        6.73        8.98      2.74 o 
  -4   4   3       90.73       85.69      7.37 o 
  -3   4   3       39.37       46.32      3.86 o 
  -2   4   3      235.55      230.51      8.37 o 
  -1   4   3        6.82        5.64      0.90 o 
   0   4   3       57.65       55.62      2.71 o 
   1   4   3        0.01       -0.66      0.66 o 
   2   4   3        6.21        5.39      1.35 o 
   3   4   3       78.25       73.45      5.11 o 
   4   4   3        1.42        3.98      2.86 o 
   5   4   3        2.51        0.01      2.22 o 
 -11   5   3        8.78       14.14      4.06 o 
 -10   5   3        0.59        2.06      2.71 o 
  -9   5   3        0.57        4.47      2.87 o 
  -8   5   3        3.73        5.40      2.46 o 
  -7   5   3        1.69        0.41      1.44 o 
  -6   5   3      299.01      294.24     15.38 o 
  -5   5   3        3.22        2.80      1.90 o 
  -4   5   3       64.51       74.92      7.49 o 
  -3   5   3        2.77        3.31      1.62 o 
  -2   5   3      177.95      159.98      3.99 o 
  -1   5   3        1.33        1.60      1.79 o 
   0   5   3        0.98        1.74      0.96 o 
   1   5   3       95.92       98.04      7.97 o 
   2   5   3        9.38        5.28      1.92 o 
   3   5   3        8.13        6.91      2.64 o 
   4   5   3       16.68       23.97      5.41 o 
   5   5   3        7.14        0.82      3.04 o 
 -10   6   3        0.00        4.30      3.38 o 
  -9   6   3        0.76       -1.63      1.63 o 
  -8   6   3        2.99        0.01      1.54 o 
  -7   6   3        4.46        2.56      2.08 o 
  -6   6   3        1.65        3.46      2.40 o 
  -5   6   3       16.20       20.29      4.43 o 
  -4   6   3        0.25        1.63      1.42 o 
  -3   6   3       28.12       25.48      4.60 o 
  -2   6   3      307.71      297.44      6.57 o 
  -1   6   3        4.81        4.73      1.27 o 
   0   6   3        3.32        0.13      1.63 o 
   1   6   3        0.58       -0.03      0.60 o 
   2   6   3        4.99        5.32      1.56 o 
   3   6   3        6.01        4.90      2.57 o 
   4   6   3       20.71       33.40      6.52 o 
  -9   7   3       11.03       21.13      3.84 o 
  -8   7   3        0.17        1.22      1.72 o 
  -7   7   3        9.14       12.95      3.71 o 
  -6   7   3        6.97       13.14      3.95 o 
  -5   7   3       25.80       28.65      5.22 o 
  -4   7   3       43.73       41.47      6.50 o 
  -3   7   3        0.06        3.89      2.07 o 
  -2   7   3       25.05       24.76      4.98 o 
  -1   7   3        0.90        3.24      2.34 o 
   0   7   3        4.87        2.40      1.64 o 
   1   7   3        0.67       -0.61      1.56 o 
  -7   8   3        3.26        0.52      2.01 o 
  -6   8   3       17.64       15.43      4.74 o 
  -5   8   3        6.22        7.78      3.33 o 
  -4   8   3       14.55       22.64      5.10 o 
  -3   8   3        1.26       -0.52      1.33 o 
  -2   8   3        0.82        1.64      1.88 o 
  -1   8   3        0.02        1.16      2.64 o 
   0   8   3        0.28        0.98      1.89 o 
   0 -11   4        0.99        8.91      4.37 o 
   1 -11   4        8.16       11.55      5.18 o 
   2 -11   4        0.06        1.86      1.93 o 
   3 -11   4       18.59       21.50      5.41 o 
   4 -11   4        0.91       -0.18      3.02 o 
   5 -11   4       25.93       40.09      8.84 o 
   6 -11   4        0.16       -4.11      4.11 o 
  -1 -10   4        1.86        0.18      2.18 o 
   0 -10   4        0.30        4.41      3.91 o 
   1 -10   4        0.01        0.39      1.48 o 
   2 -10   4        5.67        6.19      2.26 o 
   3 -10   4       70.13       69.03      9.75 o 
   4 -10   4       24.42       17.13      4.83 o 
   5 -10   4        1.20        2.58      1.97 o 
   6 -10   4        2.37        3.12      2.76 o 
   7 -10   4        1.60        3.36      4.10 o 
   8 -10   4        0.59        1.80      3.94 o 
  -2  -9   4        4.67       -4.04      4.04 o 
  -1  -9   4       16.00        9.92      4.65 o 
   0  -9   4        0.24       -0.45      1.43 o 
   1  -9   4        2.69        0.71      5.66 o 
   2  -9   4        7.15        9.74      3.39 o 
   3  -9   4       15.27       14.38      4.42 o 
   4  -9   4       79.87       68.93      9.59 o 
   5  -9   4        0.58        2.63      2.57 o 
   6  -9   4       36.41       42.00      7.83 o 
   7  -9   4       25.40       22.47      6.02 o 
   8  -9   4        0.46        0.30      2.35 o 
   9  -9   4        0.00        0.99      4.08 o 
  -3  -8   4        1.61        4.17      3.27 o 
  -2  -8   4        7.49       14.41      5.11 o 
  -1  -8   4       22.61       30.89      3.97 o 
   0  -8   4       41.24       45.56      3.52 o 
   1  -8   4      122.34      125.52      6.75 o 
   2  -8   4       68.73       68.21      8.38 o 
   3  -8   4      145.15      150.71     12.76 o 
   4  -8   4        0.84        2.30      1.77 o 
   5  -8   4        0.89       -0.28      2.01 o 
   6  -8   4        0.30        1.39      2.44 o 
   7  -8   4        6.46       15.65      5.62 o 
   8  -8   4       55.28       63.82     10.18 o 
   9  -8   4        4.27        0.70      1.91 o 
  10  -8   4        3.83       11.25      5.16 o 
  -5  -7   4        3.76        8.97      5.35 o 
  -4  -7   4        2.01        1.61      2.53 o 
  -3  -7   4        0.09       11.38      4.55 o 
  -2  -7   4      254.52      264.19      9.78 o 
  -1  -7   4       92.69       94.34      4.43 o 
   0  -7   4      161.15      160.19      7.52 o 
   1  -7   4       74.73       66.16      4.64 o 
   2  -7   4       14.58       14.84      2.34 o 
   3  -7   4        0.02       -1.76      1.76 o 
   4  -7   4       18.53       16.03      4.31 o 
   5  -7   4       76.57       83.37      9.84 o 
   6  -7   4      104.80      103.62     11.48 o 
   7  -7   4       46.61       46.64      8.25 o 
   8  -7   4       13.00        8.13      4.29 o 
   9  -7   4       60.21       49.71      9.20 o 
  10  -7   4       12.57       16.26      6.08 o 
  -5  -6   4        0.25        1.37      1.64 o 
  -4  -6   4      104.69      106.57     13.27 o 
  -3  -6   4      173.84      165.19     15.42 o 
  -2  -6   4       24.51       22.13      1.77 o 
  -1  -6   4      192.80      188.56      5.76 o 
   0  -6   4       37.88       40.98      3.21 o 
   1  -6   4        5.48        2.55      0.84 o 
   2  -6   4       31.06       34.61      2.76 o 
   3  -6   4      139.06      141.86      5.77 o 
   4  -6   4       18.52       16.58      4.19 o 
   5  -6   4        0.20        0.70      1.66 o 
   6  -6   4       21.10       18.51      4.74 o 
   7  -6   4       94.95       84.30     10.39 o 
   8  -6   4       16.93       20.50      6.64 o 
   9  -6   4       12.89       14.27      4.95 o 
  10  -6   4        6.41        2.02      3.00 o 
  11  -6   4        0.23       -4.17      4.17 o 
  -6  -5   4       22.13       23.48      6.58 o 
  -5  -5   4       73.37       79.67     11.30 o 
  -4  -5   4      133.69      154.03     14.68 o 
  -3  -5   4       13.33       13.83      4.31 o 
  -2  -5   4       31.16       31.12      2.00 o 
  -1  -5   4       89.14       82.64      3.20 o 
   0  -5   4        3.42        5.79      1.39 o 
   1  -5   4       52.73       62.57      5.06 o 
   2  -5   4       72.39       69.90      8.07 o 
   3  -5   4        7.94       10.69      2.13 o 
   4  -5   4       78.76       86.35      4.99 o 
   5  -5   4      151.59      150.53      7.53 o 
   6  -5   4        3.38        2.19      1.97 o 
   7  -5   4       13.07       17.34      4.92 o 
   8  -5   4       36.81       27.88      6.24 o 
   9  -5   4       35.53       36.70      7.37 o 
  10  -5   4        1.68        5.81      3.42 o 
  -7  -4   4       29.77       38.10      8.56 o 
  -6  -4   4        6.24       13.50      4.82 o 
  -5  -4   4       44.78       52.59      8.70 o 
  -4  -4   4        1.43        2.67      2.43 o 
  -3  -4   4        2.37        2.63      3.07 o 
  -2  -4   4       60.60       60.50      3.35 o 
  -1  -4   4       66.43       68.17      5.08 o 
   0  -4   4       33.83       28.05      2.79 o 
   1  -4   4      135.11      132.18      8.28 o 
   2  -4   4       65.97       60.41      4.44 o 
   3  -4   4        0.00       -0.25      0.85 o 
   4  -4   4        7.46        7.15      2.20 o 
   5  -4   4        3.20        1.63      0.83 o 
   6  -4   4        8.90        9.57      3.31 o 
   7  -4   4        0.36        1.21      2.25 o 
   8  -4   4       40.79       43.17      7.39 o 
   9  -4   4        1.01       -4.04      4.04 o 
  10  -4   4        4.08        3.48      2.70 o 
  -8  -3   4        4.47        3.59      2.54 o 
  -7  -3   4        6.39        6.84      3.52 o 
  -6  -3   4       34.62       41.85      7.73 o 
  -5  -3   4        6.20       11.43      4.34 o 
  -4  -3   4        0.00       -0.39      0.48 o 
  -3  -3   4       55.24       54.85      3.65 o 
  -2  -3   4      211.47      213.79      5.49 o 
  -1  -3   4       31.96       27.09      2.45 o 
   0  -3   4      171.94      179.70      9.52 o 
   1  -3   4      757.12      727.42     14.13 o 
   2  -3   4       28.71       25.41      2.88 o 
   3  -3   4        9.42        8.67      1.59 o 
   4  -3   4      100.53      103.76      4.76 o 
   5  -3   4        1.58        3.39      1.45 o 
   6  -3   4       29.99       30.69      3.75 o 
   7  -3   4       13.62        8.53      4.04 o 
   8  -3   4        0.43        2.01      2.31 o 
   9  -3   4        4.68        3.85      4.56 o 
  -9  -2   4       28.39       35.60      7.55 o 
  -8  -2   4        0.01       -1.07      2.54 o 
  -7  -2   4        0.76        6.13      3.37 o 
  -6  -2   4        6.19        5.80      0.76 o 
  -5  -2   4       12.88       12.99      1.81 o 
  -4  -2   4        1.46        1.38      0.53 o 
  -3  -2   4      373.83      388.90      7.01 o 
  -2  -2   4        7.83        8.07      1.19 o 
  -1  -2   4     1273.75     1270.57     21.57 o 
   0  -2   4      968.87      939.58     14.75 o 
   1  -2   4      373.15      370.44      9.87 o 
   2  -2   4       50.65       53.62      3.03 o 
   3  -2   4       38.10       36.87      2.71 o 
   4  -2   4       91.88      110.01      4.99 o 
   5  -2   4       12.94       14.44      2.02 o 
   6  -2   4        0.74        1.78      1.06 o 
   7  -2   4       59.70       64.18      5.53 o 
   8  -2   4        0.53       -1.27      1.27 o 
   9  -2   4       13.69       20.25      5.65 o 
  -9  -1   4        0.05       -1.79      2.71 o 
  -8  -1   4       11.79        7.75      3.48 o 
  -7  -1   4        2.05        0.74      0.62 o 
  -6  -1   4        3.51        4.94      1.48 o 
  -5  -1   4       16.67       17.00      1.43 o 
  -4  -1   4      152.73      138.47      4.00 o 
  -3  -1   4        0.85        1.10      0.45 o 
  -2  -1   4       18.18       19.98      1.90 o 
  -1  -1   4      364.67      368.05     14.32 o 
   0  -1   4        0.03        0.08      0.74 o 
   1  -1   4      240.48      248.47      5.91 o 
   2  -1   4        5.36        4.56      0.99 o 
   3  -1   4       38.33       44.20      2.50 o 
   4  -1   4        0.89        2.50      0.80 o 
   5  -1   4        3.19        4.98      1.70 o 
   6  -1   4        7.29        8.28      1.75 o 
   7  -1   4       14.71       15.85      2.92 o 
   8  -1   4       39.18       43.40      7.54 o 
 -10   0   4       15.82        4.12      3.26 o 
  -9   0   4        6.36        6.93      3.01 o 
  -8   0   4       56.57       57.44      5.91 o 
  -7   0   4       80.60       81.71      6.72 o 
  -6   0   4        8.54        6.66      1.14 o 
  -5   0   4       40.01       35.51      3.75 o 
  -4   0   4      447.92      462.51      7.92 o 
  -3   0   4       73.49       69.52      3.80 o 
  -2   0   4      169.12      150.37      6.14 o 
  -1   0   4       21.34       25.92      1.93 o 
   0   0   4        3.23        5.67      0.96 o 
   1   0   4      185.75      187.45      5.17 o 
   2   0   4       32.02       31.10      1.98 o 
   3   0   4      143.16      145.26      4.63 o 
   4   0   4       67.71       68.38      3.89 o 
   5   0   4       67.56       64.53      4.01 o 
   6   0   4       91.62       92.60      6.27 o 
   7   0   4       31.24       35.32      6.26 o 
   8   0   4       23.08       29.78      6.49 o 
 -10   1   4       10.87       21.06      5.29 o 
  -9   1   4        0.43        0.08      1.41 o 
  -8   1   4      214.26      225.13      8.64 o 
  -7   1   4       23.51       18.49      1.76 o 
  -6   1   4      455.36      459.46      8.89 o 
  -5   1   4       71.34       76.70      3.51 o 
  -4   1   4       31.53       28.79      2.08 o 
  -3   1   4      195.00      209.70      5.17 o 
  -2   1   4        5.99        8.40      1.48 o 
  -1   1   4       19.45       12.14      1.16 o 
   0   1   4      175.31      170.34      4.19 o 
   1   1   4      311.47      322.29      6.00 o 
   2   1   4      132.55      131.68      4.25 o 
   3   1   4       50.84       51.08      2.96 o 
   4   1   4      288.27      288.32      8.10 o 
   5   1   4      111.10      111.98      5.30 o 
   6   1   4        0.09       -1.17      1.17 o 
   7   1   4       18.55       15.24      4.44 o 
 -11   2   4        0.99       -1.97      1.97 o 
 -10   2   4        4.58        6.53      2.69 o 
  -9   2   4       27.47       36.49      4.02 o 
  -8   2   4      148.26      146.54      6.97 o 
  -7   2   4       51.72       54.57      4.39 o 
  -6   2   4      241.06      237.61      6.52 o 
  -5   2   4       56.25       57.94      2.98 o 
  -4   2   4        2.05        1.51      0.58 o 
  -3   2   4      128.24      146.40     10.65 o 
  -2   2   4       20.52       15.31      1.51 o 
  -1   2   4       89.79       89.10      3.31 o 
   0   2   4       18.69       19.29      1.82 o 
   1   2   4      432.79      434.88      7.55 o 
   2   2   4        5.53        6.79      1.16 o 
   3   2   4      498.71      485.67     10.42 o 
   4   2   4        2.55        1.85      0.92 o 
   5   2   4        2.97        2.87      1.78 o 
   6   2   4        1.04        3.13      2.36 o 
 -10   3   4       35.22       30.52      4.03 o 
  -9   3   4       25.40       27.37      4.49 o 
  -8   3   4        2.12        1.56      1.70 o 
  -7   3   4       73.53       71.95      4.38 o 
  -6   3   4       39.81       44.90      3.00 o 
  -5   3   4       24.54       22.79      1.60 o 
  -4   3   4      100.42      103.55      8.09 o 
  -3   3   4       14.89       21.27      2.59 o 
  -2   3   4       61.46       56.31      7.29 o 
  -1   3   4      116.50      113.55      4.19 o 
   0   3   4      207.56      195.12      4.88 o 
   1   3   4      166.19      164.55      5.03 o 
   2   3   4        9.02        8.36      1.37 o 
   3   3   4        0.65        2.07      0.97 o 
   4   3   4       28.02       26.54      3.31 o 
   5   3   4       10.93        8.15      3.58 o 
   6   3   4       15.20       11.84      4.35 o 
 -10   4   4        4.32       -2.07      2.07 o 
  -9   4   4        8.67       11.13      3.20 o 
  -8   4   4        9.04        5.71      1.51 o 
  -7   4   4       27.51       25.68      4.68 o 
  -6   4   4        0.41       -1.42      1.42 o 
  -5   4   4       25.29       28.05      4.74 o 
  -4   4   4        3.47        0.81      1.54 o 
  -3   4   4      151.49      152.07     10.53 o 
  -2   4   4        2.32        2.88      2.01 o 
  -1   4   4        0.09       -1.80      1.80 o 
   0   4   4        4.86        4.46      1.05 o 
   1   4   4       26.64       28.25      2.60 o 
   2   4   4       22.65       21.68      4.70 o 
   3   4   4        0.36        0.85      1.57 o 
   4   4   4       10.68       11.31      2.34 o 
   5   4   4        2.93        2.61      3.04 o 
 -11   5   4        9.73        0.65      2.56 o 
 -10   5   4        9.56       20.26      4.83 o 
  -9   5   4        0.64        4.68      2.34 o 
  -8   5   4        2.36        0.83      1.74 o 
  -7   5   4        8.55        3.91      2.67 o 
  -6   5   4        2.60        4.17      2.16 o 
  -5   5   4       64.90       65.33      7.56 o 
  -4   5   4       77.39       77.79      8.09 o 
  -3   5   4      272.79      275.54     15.00 o 
  -2   5   4      131.66      130.60     10.44 o 
  -1   5   4        2.98        2.61      0.79 o 
   0   5   4        8.30        7.55      1.58 o 
   1   5   4        5.56        3.01      1.71 o 
   2   5   4        3.88        0.43      0.93 o 
   3   5   4        1.65        8.19      2.15 o 
   4   5   4        1.58        2.56      3.01 o 
 -10   6   4        0.71       -1.01      2.61 o 
  -9   6   4        1.36        0.17      1.06 o 
  -8   6   4        1.37        3.65      2.21 o 
  -7   6   4        0.01        0.97      2.68 o 
  -6   6   4        2.77        1.13      1.43 o 
  -5   6   4        6.29        6.06      2.88 o 
  -4   6   4       56.12       61.56      7.79 o 
  -3   6   4        2.59        5.43      2.44 o 
  -2   6   4        9.84        5.85      2.48 o 
  -1   6   4       54.18       61.96      7.55 o 
   0   6   4       13.48       15.04      3.64 o 
   1   6   4        4.59        0.73      2.04 o 
   2   6   4        5.86        7.68      2.59 o 
  -8   7   4        0.77       -2.64      2.64 o 
  -7   7   4        2.23       -0.19      2.40 o 
  -6   7   4        1.40        1.46      1.51 o 
  -5   7   4        1.58        3.93      2.60 o 
  -4   7   4        1.00       -2.15      2.15 o 
  -3   7   4        0.00       -1.17      2.08 o 
  -2   7   4        0.17       -1.37      1.77 o 
  -1   7   4       11.92       12.75      3.88 o 
   0   7   4        0.94        4.08      2.52 o 
   1   7   4        5.35        6.16      2.43 o 
  -5   8   4        1.01        5.90      2.65 o 
  -4   8   4       36.91       58.64      8.47 o 
  -3   8   4        0.57        0.95      1.16 o 
  -2   8   4        3.17        5.79      3.16 o 
  -1   8   4        1.25       -2.41      2.41 o 
   3 -12   5       10.84        7.58      3.98 o 
   1 -11   5        0.00        1.84      4.46 o 
   2 -11   5        1.48        0.44      6.74 o 
   3 -11   5       40.57       47.48      8.42 o 
   4 -11   5        5.27        8.68      3.89 o 
   5 -11   5        0.17       -1.97      3.51 o 
   6 -11   5        4.68        8.55      5.05 o 
  -1 -10   5        0.94       -3.67      3.67 o 
   0 -10   5       31.02       32.92      7.68 o 
   1 -10   5       15.62       16.38      3.62 o 
   2 -10   5       11.81       11.52      5.37 o 
   3 -10   5       79.76      102.79     11.76 o 
   4 -10   5       10.93       16.05      5.46 o 
   5 -10   5        1.53        3.67      2.66 o 
   6 -10   5        3.95        2.83      2.79 o 
   7 -10   5       36.94       33.34      8.12 o 
  -2  -9   5       38.53       47.94     10.24 o 
  -1  -9   5        0.93       10.39      4.17 o 
   0  -9   5       29.81       28.29      4.45 o 
   1  -9   5        0.28        4.68      2.85 o 
   2  -9   5       54.25       67.60      9.25 o 
   3  -9   5       61.55       69.16      9.57 o 
   4  -9   5        0.06        2.06      2.08 o 
   5  -9   5       27.33       32.00      6.76 o 
   6  -9   5        4.73        2.79      3.06 o 
   7  -9   5       24.53       30.19      7.80 o 
   8  -9   5        0.57        5.00      3.41 o 
  -3  -8   5        0.02       -3.33      3.33 o 
  -2  -8   5        0.00        1.92      2.11 o 
  -1  -8   5        0.00       -1.36      5.36 o 
   0  -8   5        5.04        4.63      1.33 o 
   1  -8   5        0.68       -0.85      1.30 o 
   2  -8   5        0.65       -0.49      1.37 o 
   3  -8   5        4.87        8.85      3.67 o 
   4  -8   5        2.45       -0.80      2.04 o 
   5  -8   5        1.86        4.52      3.18 o 
   6  -8   5       23.68       26.99      6.50 o 
   7  -8   5        0.33        2.49      2.64 o 
   8  -8   5        0.91       -0.69      1.57 o 
   9  -8   5        1.39       -1.35      2.54 o 
  -5  -7   5        5.79        5.49      3.40 o 
  -4  -7   5       15.85        8.29      4.47 o 
  -3  -7   5        5.54        8.22      4.90 o 
  -2  -7   5       80.63       74.91      6.17 o 
  -1  -7   5       33.47       30.51      2.76 o 
   0  -7   5        6.06       10.54      1.85 o 
   1  -7   5       13.30       17.96      2.05 o 
   2  -7   5        0.98        0.91      1.42 o 
   3  -7   5      102.69       94.15      9.99 o 
   4  -7   5        7.66        1.33      1.86 o 
   5  -7   5        3.47        0.47      2.86 o 
   6  -7   5        6.63        8.67      4.24 o 
   7  -7   5        1.60        0.01      2.78 o 
   8  -7   5       62.91       64.13      9.98 o 
   9  -7   5       18.65       26.47      6.73 o 
  10  -7   5       30.79       23.19      6.99 o 
  -5  -6   5       45.77       60.89     10.24 o 
  -4  -6   5        7.49        1.70      2.13 o 
  -3  -6   5      138.69      133.81     14.12 o 
  -2  -6   5        1.02        1.57      0.67 o 
  -1  -6   5       80.08       88.82      3.76 o 
   0  -6   5        0.57        2.32      0.96 o 
   1  -6   5       28.46       24.13      3.06 o 
   2  -6   5        0.27        0.31      1.05 o 
   3  -6   5        1.68        5.73      2.62 o 
   4  -6   5       30.87       35.04      6.23 o 
   5  -6   5      165.71      169.08     13.97 o 
   6  -6   5        6.35        5.14      2.92 o 
   7  -6   5      249.54      250.87     18.48 o 
   8  -6   5       12.52        9.39      3.74 o 
   9  -6   5        2.69        6.56      3.57 o 
  10  -6   5        7.67        8.64      3.71 o 
  -6  -5   5        1.49       -0.89      2.26 o 
  -5  -5   5       81.72       83.15     11.52 o 
  -4  -5   5       36.28       43.20      8.05 o 
  -3  -5   5       59.89       62.74      1.97 o 
  -2  -5   5      106.55       97.69      4.33 o 
  -1  -5   5       72.05       77.16      4.60 o 
   0  -5   5      117.81      114.04      6.02 o 
   1  -5   5      260.35      291.36     10.10 o 
   2  -5   5       65.67       70.40      5.24 o 
   3  -5   5      106.58      102.48      6.62 o 
   4  -5   5      144.77      120.55     10.90 o 
   5  -5   5       63.89       59.27      8.18 o 
   6  -5   5      230.64      215.24     15.85 o 
   7  -5   5        4.59        5.62      2.89 o 
   8  -5   5       80.65       73.20     10.33 o 
   9  -5   5        0.42       -0.08      2.99 o 
  10  -5   5        3.50        5.73      4.07 o 
  -7  -4   5       39.74       36.80      8.21 o 
  -6  -4   5       12.79       12.24      4.89 o 
  -5  -4   5        4.32        6.72      3.58 o 
  -4  -4   5      118.68      124.93      5.15 o 
  -3  -4   5        0.79        2.14      0.55 o 
  -2  -4   5      276.75      276.21      7.93 o 
  -1  -4   5       59.02       67.03      4.59 o 
   0  -4   5      146.14      156.51     10.55 o 
   1  -4   5      314.68      331.11     10.64 o 
   2  -4   5      202.85      197.91      8.67 o 
   3  -4   5      216.84      216.42      9.38 o 
   4  -4   5       39.47       33.60      3.05 o 
   5  -4   5        0.13        0.21      1.74 o 
   6  -4   5       78.89       70.12      8.85 o 
   7  -4   5       30.70       30.88      6.36 o 
   8  -4   5        3.92       -1.21      2.40 o 
   9  -4   5       29.79       39.92      7.31 o 
  -8  -3   5       12.57       15.62      5.19 o 
  -7  -3   5       21.93       22.22      6.33 o 
  -6  -3   5        0.44        2.03      3.42 o 
  -5  -3   5        5.94        4.88      2.33 o 
  -4  -3   5        8.40        9.42      1.26 o 
  -3  -3   5      317.76      336.46      7.37 o 
  -2  -3   5      130.57      131.76      5.11 o 
  -1  -3   5      131.22      133.69      7.52 o 
   0  -3   5      443.58      458.02     16.72 o 
   1  -3   5      750.95      767.57     15.85 o 
   2  -3   5       48.13       42.94      4.46 o 
   3  -3   5       16.12       13.67      1.90 o 
   4  -3   5       36.10       34.40      3.00 o 
   5  -3   5       22.73       32.66      5.68 o 
   6  -3   5        3.31        4.14      2.53 o 
   7  -3   5       90.39       95.60     10.29 o 
   8  -3   5        6.15        8.05      3.15 o 
   9  -3   5       20.03       28.99      6.28 o 
  -9  -2   5        3.96        1.27      1.48 o 
  -8  -2   5       32.21       32.35      7.36 o 
  -7  -2   5       21.28       22.43      5.56 o 
  -6  -2   5       13.87       12.82      2.11 o 
  -5  -2   5       34.28       37.32      5.69 o 
  -4  -2   5      168.49      160.54      4.94 o 
  -3  -2   5        0.06        1.20      0.68 o 
  -2  -2   5      256.15      246.51     11.11 o 
  -1  -2   5       49.30       34.65      2.94 o 
   0  -2   5      280.84      318.04     16.28 o 
   1  -2   5     1551.17     1479.82     21.64 o 
   2  -2   5        5.83        8.20      1.37 o 
   3  -2   5      147.68      159.29      5.99 o 
   4  -2   5       25.30       24.85      3.30 o 
   5  -2   5      105.60       99.36      6.70 o 
   6  -2   5       48.55       44.43      6.73 o 
   7  -2   5       16.69       22.93      3.63 o 
   8  -2   5       26.09       21.26      6.73 o 
  -9  -1   5       12.25       13.79      5.28 o 
  -8  -1   5       27.34       37.53      6.85 o 
  -7  -1   5       37.26       43.06      5.90 o 
  -6  -1   5       19.75       18.07      1.49 o 
  -5  -1   5        2.66        3.75      0.80 o 
  -4  -1   5       26.30       25.82      1.76 o 
  -3  -1   5       22.61       22.82      1.99 o 
  -2  -1   5       13.14       13.49      1.85 o 
  -1  -1   5      582.07      624.68     12.32 o 
   0  -1   5        4.19        4.82      1.90 o 
   1  -1   5      364.73      387.09      7.99 o 
   2  -1   5      166.63      154.62      6.63 o 
   3  -1   5        3.07        1.98      0.92 o 
   4  -1   5        0.32        2.49      1.27 o 
   5  -1   5       59.27       54.16      4.88 o 
   6  -1   5       16.58       23.93      3.46 o 
   7  -1   5        3.99        5.40      2.02 o 
   8  -1   5        0.10        1.61      1.75 o 
 -10   0   5       10.86       18.43      5.10 o 
  -9   0   5        0.01        0.64      2.07 o 
  -8   0   5      109.37      110.01     11.07 o 
  -7   0   5        0.99        3.06      1.07 o 
  -6   0   5       32.36       39.78      2.91 o 
  -5   0   5       43.31       42.46      2.77 o 
  -4   0   5       51.22       52.65      2.97 o 
  -3   0   5      147.59      147.63      5.79 o 
  -2   0   5      189.04      182.24      8.64 o 
  -1   0   5      238.03      251.35      8.18 o 
   0   0   5       25.40       28.08      2.50 o 
   1   0   5      124.88      127.38      5.22 o 
   2   0   5       26.95       28.15      2.50 o 
   3   0   5       38.90       37.59      2.59 o 
   4   0   5        0.76        1.57      0.96 o 
   5   0   5        0.66        0.50      1.08 o 
   6   0   5       54.78       59.14      5.16 o 
   7   0   5        0.12       -1.04      1.24 o 
 -10   1   5        0.39       -2.08      2.39 o 
  -9   1   5        0.75        1.75      1.63 o 
  -8   1   5        0.01       -0.03      1.27 o 
  -7   1   5       15.22       14.36      1.73 o 
  -6   1   5      120.41      122.94      4.89 o 
  -5   1   5       40.66       36.72      2.65 o 
  -4   1   5      383.55      371.42      7.90 o 
  -3   1   5       47.79       50.98      2.80 o 
  -2   1   5        1.38       -0.22      0.81 o 
  -1   1   5        7.25       10.01      1.20 o 
   0   1   5       85.63       85.35      4.82 o 
   1   1   5      134.10      131.27      5.14 o 
   2   1   5       69.79       68.22      3.38 o 
   3   1   5       23.52       23.81      2.47 o 
   4   1   5        2.01        3.95      1.73 o 
   5   1   5       78.29       80.91      5.87 o 
   6   1   5        1.01        1.99      1.42 o 
   7   1   5        2.66       10.94      3.87 o 
 -10   2   5        2.43        7.53      2.67 o 
  -9   2   5        1.06        0.30      0.88 o 
  -8   2   5        0.91        0.60      1.03 o 
  -7   2   5       29.86       23.19      2.75 o 
  -6   2   5        1.16        1.07      0.98 o 
  -5   2   5      172.77      180.27      6.92 o 
  -4   2   5      207.90      209.24      5.52 o 
  -3   2   5        3.17        3.88      0.44 o 
  -2   2   5      119.27      123.27      3.54 o 
  -1   2   5        0.01       -0.10      0.75 o 
   0   2   5        5.22        5.98      1.19 o 
   1   2   5       15.35       16.86      2.92 o 
   2   2   5       31.41       30.72      3.49 o 
   3   2   5       16.45       18.43      3.16 o 
   4   2   5      156.88      154.31      7.89 o 
   5   2   5       22.41       21.27      3.19 o 
   6   2   5       24.68       35.36      6.85 o 
 -10   3   5        5.57        3.97      2.25 o 
  -9   3   5       29.24       32.45      5.48 o 
  -8   3   5       19.70       16.62      2.31 o 
  -7   3   5        0.03        0.10      0.92 o 
  -6   3   5      174.70      176.67      5.26 o 
  -5   3   5        0.18       -1.98      1.98 o 
  -4   3   5      122.04      121.51      9.47 o 
  -3   3   5       27.39       29.22      4.77 o 
  -2   3   5       16.53       14.40      3.49 o 
  -1   3   5       63.85       59.70      3.86 o 
   0   3   5       36.30       38.07      4.51 o 
   1   3   5      274.47      277.18      7.74 o 
   2   3   5       44.53       44.83      4.02 o 
   3   3   5        5.93        3.59      1.76 o 
   4   3   5       22.70       21.46      3.20 o 
   5   3   5       31.14       34.55      6.60 o 
 -10   4   5       19.42       29.91      5.31 o 
  -9   4   5       19.65       21.54      5.06 o 
  -8   4   5       10.02        4.67      2.45 o 
  -7   4   5       13.63       15.10      3.86 o 
  -6   4   5        6.46        6.80      2.73 o 
  -5   4   5      193.22      180.66     12.30 o 
  -4   4   5       19.68       15.91      3.92 o 
  -3   4   5      148.56      136.78     10.77 o 
  -2   4   5       71.30       69.86      7.76 o 
  -1   4   5        2.99        3.23      2.09 o 
   0   4   5       13.06        9.62      2.24 o 
   1   4   5        0.84       -1.02      1.02 o 
   2   4   5        2.06        3.77      1.53 o 
   3   4   5        7.01        5.70      1.95 o 
   4   4   5        4.44        7.33      3.03 o 
 -10   5   5        2.86        0.99      2.25 o 
  -9   5   5       41.73       63.00      8.29 o 
  -8   5   5        4.23        6.99      2.78 o 
  -7   5   5       31.11       27.92      5.25 o 
  -6   5   5        2.88       -0.24      1.02 o 
  -5   5   5        2.35        0.23      1.57 o 
  -4   5   5        0.43       -1.84      1.84 o 
  -3   5   5        3.24        6.24      3.05 o 
  -2   5   5       29.27       29.23      5.24 o 
  -1   5   5      149.12      160.19     12.28 o 
   0   5   5       14.55       18.99      4.50 o 
   1   5   5        0.19        2.17      1.76 o 
   2   5   5       44.02       59.01      7.63 o 
  -9   6   5        7.78        8.64      3.82 o 
  -8   6   5        1.58        1.50      3.06 o 
  -7   6   5        0.04       -1.20      2.24 o 
  -6   6   5        1.18        2.38      2.33 o 
  -5   6   5        8.98        9.50      3.51 o 
  -4   6   5       17.89       18.57      4.57 o 
  -3   6   5       31.83       31.10      5.79 o 
  -2   6   5       16.86       16.98      4.31 o 
  -1   6   5        0.85        2.84      2.24 o 
   0   6   5       53.64       51.08      7.54 o 
   1   6   5        0.07        6.83      3.70 o 
  -6   7   5        3.98        4.52      3.02 o 
  -5   7   5        4.02        7.12      3.30 o 
  -4   7   5        6.13        5.68      2.77 o 
  -3   7   5        2.84        1.94      2.10 o 
  -2   7   5        6.69        7.64      3.04 o 
  -1   7   5        3.92        6.45      3.29 o 
   0   7   5        6.22       12.18      4.43 o 
   3 -12   6       18.00       28.12     11.24 o 
   1 -11   6       30.06       32.31      9.02 o 
   2 -11   6        3.81        3.95      2.14 o 
   3 -11   6       11.68       17.36      5.49 o 
   4 -11   6       17.57       19.13      6.37 o 
   5 -11   6        2.30        1.44      3.33 o 
  -1 -10   6        0.00        2.64      3.47 o 
   0 -10   6       33.59       38.26      8.74 o 
   1 -10   6        7.32        9.61      2.84 o 
   2 -10   6       13.73       10.97      4.55 o 
   3 -10   6        6.72        8.50      3.93 o 
   4 -10   6       31.93       24.52      6.25 o 
   5 -10   6        3.48        4.95      3.32 o 
   6 -10   6       14.64       19.16      6.15 o 
   7 -10   6        5.15       -1.87      2.81 o 
  -2  -9   6       15.56       13.83      6.11 o 
  -1  -9   6        5.44        2.77      2.33 o 
   0  -9   6       21.16       23.36      3.90 o 
   1  -9   6        6.04        6.00      3.00 o 
   2  -9   6        2.21        8.07      3.34 o 
   3  -9   6        0.57        0.80      2.32 o 
   4  -9   6       39.63       38.34      7.25 o 
   5  -9   6        2.03        2.60      3.28 o 
   6  -9   6        9.69        6.92      4.06 o 
   7  -9   6       29.57       27.05      7.26 o 
   8  -9   6        3.68       -4.44      4.44 o 
  -3  -8   6        3.17        3.23      3.48 o 
  -2  -8   6        0.05       -0.55      3.55 o 
  -1  -8   6       31.33       36.14      6.81 o 
   0  -8   6        2.53       -1.32      1.86 o 
   1  -8   6        6.90        8.04      3.12 o 
   2  -8   6       63.86       50.79      7.91 o 
   3  -8   6       11.61       19.25      4.92 o 
   4  -8   6       13.71        3.50      2.88 o 
   5  -8   6        6.70        7.82      3.72 o 
   6  -8   6       39.19       33.92      7.73 o 
   7  -8   6       16.14       14.83      5.46 o 
   8  -8   6        0.04       -2.97      2.97 o 
   9  -8   6        1.26       -3.55      3.55 o 
  -4  -7   6        0.11        3.39      3.24 o 
  -3  -7   6       51.12       55.67      9.74 o 
  -2  -7   6       30.16       31.17      3.66 o 
  -1  -7   6        1.22       -1.31      1.31 o 
   0  -7   6       88.31       81.46      4.29 o 
   1  -7   6        0.04        1.93      2.06 o 
   2  -7   6       27.30       24.98      5.29 o 
   3  -7   6       38.68       33.32      6.31 o 
   4  -7   6      202.59      201.77     15.71 o 
   5  -7   6       58.61       69.28      9.74 o 
   6  -7   6        3.71        3.81      2.38 o 
   7  -7   6       94.14       92.79     12.02 o 
   8  -7   6       26.26       35.39      7.47 o 
   9  -7   6        1.33        9.01      4.67 o 
  -5  -6   6       17.82       19.71      6.25 o 
  -4  -6   6       46.56       64.37     10.55 o 
  -3  -6   6      100.08       95.70      3.46 o 
  -2  -6   6        0.08        0.56      0.59 o 
  -1  -6   6       10.00        8.41      1.95 o 
   0  -6   6        3.76        4.77      1.59 o 
   1  -6   6      106.49      113.40      8.48 o 
   2  -6   6       14.58       15.13      4.02 o 
   3  -6   6        0.32       -1.88      2.27 o 
   4  -6   6      100.36       88.56     10.11 o 
   5  -6   6        9.34        6.25      3.44 o 
   6  -6   6      121.85      129.17     13.16 o 
   7  -6   6        0.05       -2.16      2.16 o 
   8  -6   6       10.14        5.69      3.46 o 
   9  -6   6       13.85       11.45      4.81 o 
  10  -6   6        0.07       -0.66      2.45 o 
  -6  -5   6       49.70       55.52     10.23 o 
  -5  -5   6       21.29       14.87      5.56 o 
  -4  -5   6       73.03       80.49      4.62 o 
  -3  -5   6        1.43        0.10      0.61 o 
  -2  -5   6       29.73       30.39      2.99 o 
  -1  -5   6      232.98      239.45      8.89 o 
   0  -5   6        9.01       11.07      3.01 o 
   1  -5   6       45.80       50.01      4.67 o 
   2  -5   6       66.23       61.67      5.43 o 
   3  -5   6      215.02      218.51     14.74 o 
   4  -5   6      113.08      107.20     10.99 o 
   5  -5   6        1.72       -1.23      2.15 o 
   6  -5   6        2.14        1.39      2.11 o 
   7  -5   6       15.02       20.08      5.95 o 
   8  -5   6        1.61        7.13      3.63 o 
   9  -5   6       13.61       11.35      4.76 o 
  10  -5   6        7.60       10.40      4.44 o 
  -7  -4   6        3.09        3.06      3.19 o 
  -6  -4   6       36.72       38.70      8.55 o 
  -5  -4   6        4.21       10.45      4.52 o 
  -4  -4   6       16.08       15.43      2.38 o 
  -3  -4   6       85.65       84.40      4.19 o 
  -2  -4   6        7.22        8.28      1.85 o 
  -1  -4   6      280.82      262.72     10.67 o 
   0  -4   6      891.75      859.81     17.65 o 
   1  -4   6        4.73        3.44      1.32 o 
   2  -4   6        4.49        3.32      1.57 o 
   3  -4   6        6.61        8.59      3.10 o 
   4  -4   6       72.83       76.71      8.95 o 
   5  -4   6        2.65        3.69      2.88 o 
   6  -4   6        1.23        1.59      1.97 o 
   7  -4   6        9.08        9.00      3.60 o 
   8  -4   6       54.32       63.26      9.26 o 
   9  -4   6        3.18        0.74      1.61 o 
  -8  -3   6        4.40        9.89      4.23 o 
  -7  -3   6        5.43        4.47      3.30 o 
  -6  -3   6        2.93        2.24      1.78 o 
  -5  -3   6        6.26        5.95      1.06 o 
  -4  -3   6        5.51        2.81      1.40 o 
  -3  -3   6        0.01        0.13      0.60 o 
  -2  -3   6       28.88       30.21      2.87 o 
  -1  -3   6       63.22       67.40      4.73 o 
   0  -3   6      493.05      469.66     12.86 o 
   1  -3   6       98.38      101.50      6.31 o 
   2  -3   6        7.09        9.58      2.55 o 
   3  -3   6       15.25       28.84      2.84 o 
   4  -3   6       11.15       12.17      3.80 o 
   5  -3   6        0.25       -1.80      1.86 o 
   6  -3   6        2.71       -0.71      2.64 o 
   7  -3   6        0.29        0.55      2.19 o 
   8  -3   6       99.35      117.22     12.24 o 
  -9  -2   6       14.87       17.36      5.90 o 
  -8  -2   6       13.56       17.68      5.50 o 
  -7  -2   6        3.75        2.33      2.46 o 
  -6  -2   6       49.35       47.14      2.90 o 
  -5  -2   6        0.43        1.16      0.72 o 
  -4  -2   6       50.11       48.58      3.13 o 
  -3  -2   6        7.02       10.57      1.78 o 
  -2  -2   6       11.22        7.61      1.79 o 
  -1  -2   6      212.49      214.28      7.97 o 
   0  -2   6        0.05        1.03      0.67 o 
   1  -2   6       13.65       15.12      2.44 o 
   2  -2   6      101.25       98.40      4.77 o 
   3  -2   6        5.95        4.85      1.59 o 
   4  -2   6       11.78       10.07      3.62 o 
   5  -2   6      132.38      135.91     11.52 o 
   6  -2   6       65.33       61.13      7.88 o 
   7  -2   6       27.39       26.14      5.29 o 
   8  -2   6        1.99        0.08      3.38 o 
  -9  -1   6        0.35        0.04      0.65 o 
  -8  -1   6        7.15        7.03      3.35 o 
  -7  -1   6       66.31       65.58      4.51 o 
  -6  -1   6      176.55      171.46      5.98 o 
  -5  -1   6       39.93       36.40      2.83 o 
  -4  -1   6        1.55        2.54      1.01 o 
  -3  -1   6        0.86       -0.55      0.62 o 
  -2  -1   6        1.58        0.01      0.82 o 
  -1  -1   6        0.00        0.46      0.88 o 
   0  -1   6       62.04       76.72      5.08 o 
   1  -1   6       32.41       28.51      2.51 o 
   2  -1   6       24.57       26.98      2.59 o 
   3  -1   6      233.83      229.97     13.05 o 
   4  -1   6        0.01       -0.69      1.53 o 
   5  -1   6        3.07        0.17      1.14 o 
   6  -1   6        0.70        0.65      1.79 o 
   7  -1   6        4.91        1.83      2.07 o 
 -10   0   6        1.41       -1.20      1.20 o 
  -9   0   6        0.05        7.09      3.07 o 
  -8   0   6        4.13        1.95      1.95 o 
  -7   0   6       88.59       91.25      4.45 o 
  -6   0   6       48.74       48.93      3.28 o 
  -5   0   6       61.53       66.01      3.71 o 
  -4   0   6       21.46       21.91      2.17 o 
  -3   0   6        3.07        6.01      1.88 o 
  -2   0   6       72.75       72.94      4.87 o 
  -1   0   6      152.70      155.00      7.19 o 
   0   0   6        1.15        3.33      0.84 o 
   1   0   6        0.49        1.01      0.82 o 
   2   0   6       51.73       62.23      4.62 o 
   3   0   6      209.30      215.39     12.79 o 
   4   0   6       21.67       27.83      4.96 o 
   5   0   6      122.89      129.38      7.70 o 
   6   0   6        0.93        1.37      2.25 o 
   7   0   6        0.11        0.94      2.28 o 
 -10   1   6        3.51       -0.92      1.93 o 
  -9   1   6        4.64        1.19      3.16 o 
  -8   1   6        1.41        1.61      1.19 o 
  -7   1   6        7.87        8.36      1.86 o 
  -6   1   6        0.53        0.11      1.02 o 
  -5   1   6      190.83      193.22      7.64 o 
  -4   1   6        4.28        5.66      1.36 o 
  -3   1   6      186.42      174.35      6.64 o 
  -2   1   6        5.13        6.22      1.41 o 
  -1   1   6        3.29        2.04      1.25 o 
   0   1   6        0.00        0.43      0.64 o 
   1   1   6       76.80       79.81      7.73 o 
   2   1   6      150.66      158.10      7.87 o 
   3   1   6        0.30       -1.54      1.73 o 
   4   1   6      105.91      112.87      7.00 o 
   5   1   6        9.50       11.25      2.41 o 
   6   1   6        3.26        1.63      2.09 o 
  -9   2   6       29.92       27.17      4.65 o 
  -8   2   6       29.78       34.79      3.64 o 
  -7   2   6       48.41       47.73      3.92 o 
  -6   2   6        9.71        9.12      2.26 o 
  -5   2   6        9.18        9.79      1.49 o 
  -4   2   6       50.43       49.04      2.67 o 
  -3   2   6       97.88       86.54      3.78 o 
  -2   2   6       20.19       18.79      1.82 o 
  -1   2   6       60.19       58.74      3.85 o 
   0   2   6      143.24      145.94      6.82 o 
   1   2   6      102.73      107.50      9.02 o 
   2   2   6      114.98      117.11      9.98 o 
   3   2   6        5.41        5.12      1.58 o 
   4   2   6        3.67        5.99      2.08 o 
   5   2   6        2.92        2.14      1.52 o 
 -10   3   6       15.44       16.83      4.10 o 
  -9   3   6        3.87        5.02      2.27 o 
  -8   3   6        3.91        5.06      2.35 o 
  -7   3   6       28.58       29.77      5.34 o 
  -6   3   6       54.36       71.09      7.64 o 
  -5   3   6        0.65        2.92      1.95 o 
  -4   3   6       60.00       60.08      7.29 o 
  -3   3   6        3.83        0.69      1.67 o 
  -2   3   6      641.88      664.74     23.60 o 
  -1   3   6       19.72       21.37      2.61 o 
   0   3   6       57.32       52.95      4.92 o 
   1   3   6       24.06       20.40      5.65 o 
   2   3   6       24.31       13.74      3.86 o 
   3   3   6        4.23        2.98      2.23 o 
   4   3   6       11.17       12.06      3.19 o 
   5   3   6        1.59        1.08      1.37 o 
 -10   4   6        2.22       -1.34      2.10 o 
  -9   4   6       18.84       24.80      5.55 o 
  -8   4   6        4.68        7.82      3.55 o 
  -7   4   6        3.78        3.68      2.31 o 
  -6   4   6       40.04       42.74      6.58 o 
  -5   4   6       17.20       13.27      3.73 o 
  -4   4   6       35.24       38.69      6.38 o 
  -3   4   6       86.93       86.39      9.22 o 
  -2   4   6      121.74      119.57     10.70 o 
  -1   4   6        2.35        2.58      2.40 o 
   0   4   6       10.05       14.87      4.07 o 
   1   4   6        8.89        8.92      3.14 o 
   2   4   6        0.75        2.97      2.15 o 
   3   4   6        5.47        9.45      3.27 o 
  -9   5   6        7.24       13.79      4.15 o 
  -8   5   6        7.41        9.32      3.87 o 
  -7   5   6        2.06        8.43      3.19 o 
  -6   5   6        6.17        8.64      3.64 o 
  -5   5   6        0.26        0.49      1.65 o 
  -4   5   6        5.24        5.71      2.83 o 
  -3   5   6        5.92        6.58      3.11 o 
  -2   5   6        5.66        3.93      2.37 o 
  -1   5   6        4.27        1.54      2.02 o 
   0   5   6       36.70       38.48      6.70 o 
   1   5   6       17.92       14.98      4.18 o 
   2   5   6        8.50        8.49      3.38 o 
  -6   6   6        6.98       10.39      4.12 o 
  -5   6   6        1.12        2.40      1.82 o 
  -4   6   6        0.69        0.02      1.64 o 
  -3   6   6        1.01        0.43      1.36 o 
  -2   6   6        1.41        5.20      2.91 o 
  -1   6   6       15.68       23.52      5.83 o 
   0   6   6        3.72        9.26      4.48 o 
   3 -12   7        3.52        0.13      2.60 o 
   2 -11   7       10.86       17.85      5.12 o 
   3 -11   7       84.97      102.24     13.35 o 
   4 -11   7       19.49        9.67      5.17 o 
   5 -11   7        8.93        8.52      4.36 o 
   0 -10   7        2.01       -4.24      4.24 o 
   1 -10   7        2.85       -1.26      2.03 o 
   2 -10   7        7.00        8.39      3.81 o 
   3 -10   7       13.15       20.71      6.00 o 
   4 -10   7       21.49       17.73      5.43 o 
   5 -10   7        0.96        1.32      2.83 o 
   6 -10   7       17.85       14.75      5.64 o 
  -2  -9   7        0.23        9.35      4.64 o 
  -1  -9   7       17.81       25.01      8.87 o 
   0  -9   7        0.05        4.10      2.69 o 
   1  -9   7        0.62        0.79      2.41 o 
   2  -9   7       35.51       38.38      7.20 o 
   3  -9   7       14.53       15.20      4.73 o 
   4  -9   7        9.97       18.16      5.27 o 
   5  -9   7       29.08       22.98      7.13 o 
   6  -9   7       11.96       10.54      4.90 o 
   7  -9   7        0.08        3.53      3.50 o 
  -3  -8   7       45.09       57.03     11.60 o 
  -2  -8   7       20.67       19.38      6.29 o 
  -1  -8   7       40.84       42.34      5.12 o 
   0  -8   7       26.16       26.75      5.21 o 
   1  -8   7       31.30       34.37      6.49 o 
   2  -8   7        2.47        3.81      2.23 o 
   3  -8   7       21.25       21.20      5.43 o 
   4  -8   7       33.70       28.32      6.27 o 
   5  -8   7       14.18       13.97      5.00 o 
   6  -8   7       26.34       30.31      7.04 o 
   7  -8   7        0.40        3.35      2.39 o 
   8  -8   7        2.00        6.61      4.04 o 
  -4  -7   7       12.88       10.11      5.28 o 
  -3  -7   7        1.63        5.44      4.17 o 
  -2  -7   7        0.10       -1.77      3.87 o 
  -1  -7   7       69.55       68.09      5.22 o 
   0  -7   7        3.63        6.55      3.06 o 
   1  -7   7        0.26        1.18      1.83 o 
   2  -7   7        4.76       -1.08      2.66 o 
   3  -7   7        1.11       -0.29      2.33 o 
   4  -7   7       11.61       10.96      4.45 o 
   5  -7   7        7.53        4.08      3.42 o 
   6  -7   7       85.89       99.83     12.31 o 
   7  -7   7        6.31       10.91      4.81 o 
   8  -7   7      122.17      115.38     14.36 o 
   9  -7   7        4.95       -1.25      3.36 o 
  -5  -6   7        2.75        2.15      2.76 o 
  -4  -6   7        3.97        3.39      3.82 o 
  -3  -6   7        0.03        0.42      1.19 o 
  -2  -6   7       44.00       40.93      3.82 o 
  -1  -6   7       12.11        7.67      6.13 o 
   0  -6   7       13.80       14.94      2.74 o 
   1  -6   7        3.10        5.58      2.37 o 
   2  -6   7       21.09       12.26      3.94 o 
   3  -6   7       22.58       26.23      5.82 o 
   4  -6   7       70.54       70.76      9.47 o 
   5  -6   7       37.71       31.77      6.93 o 
   6  -6   7       52.95       60.96      9.46 o 
   7  -6   7       29.94       20.33      5.99 o 
   8  -6   7        6.20        2.21      2.60 o 
   9  -6   7        9.43        9.27      5.06 o 
  -6  -5   7       45.15       46.30      9.55 o 
  -5  -5   7       18.24       19.09      5.84 o 
  -4  -5   7        0.14        0.68      1.96 o 
  -3  -5   7      117.45      112.85      5.27 o 
  -2  -5   7       10.06       10.12      1.52 o 
  -1  -5   7      252.92      242.83     10.54 o 
   0  -5   7       14.07       13.96      2.70 o 
   1  -5   7       40.78       49.11      6.96 o 
   2  -5   7       57.86       53.55      7.48 o 
   3  -5   7      180.73      195.68     14.70 o 
   4  -5   7      217.16      241.07     16.91 o 
   5  -5   7       69.07       74.66     10.00 o 
   6  -5   7        0.02       -0.65      1.68 o 
   7  -5   7       19.42       27.43      6.91 o 
   8  -5   7       12.78       15.60      4.86 o 
   9  -5   7        0.36       -1.32      2.92 o 
  -7  -4   7        6.18       11.54      4.90 o 
  -6  -4   7       27.79       39.23      7.94 o 
  -5  -4   7       19.33       17.22      2.93 o 
  -4  -4   7       49.12       48.76      3.17 o 
  -3  -4   7        1.62        1.29      1.36 o 
  -2  -4   7       98.53       86.56      5.24 o 
  -1  -4   7       27.71       21.87      5.40 o 
   0  -4   7      185.29      186.44      8.83 o 
   1  -4   7     1031.26     1012.00     29.74 o 
   2  -4   7        0.09        1.64      1.99 o 
   3  -4   7      189.35      173.35     13.57 o 
   4  -4   7        7.96        8.30      3.28 o 
   5  -4   7        1.41        0.10      1.28 o 
   6  -4   7       15.95       15.85      5.06 o 
   7  -4   7        0.23       -0.49      1.55 o 
   8  -4   7       45.71       30.49      6.75 o 
   9  -4   7        2.08        5.38      2.98 o 
  -8  -3   7       19.26       15.45      5.87 o 
  -7  -3   7        0.12        6.22      3.35 o 
  -6  -3   7       93.41       95.22     11.79 o 
  -5  -3   7       12.10       11.97      1.69 o 
  -4  -3   7       44.39       43.10      3.20 o 
  -3  -3   7      124.08      125.21      6.12 o 
  -2  -3   7       43.37       48.62      4.03 o 
  -1  -3   7       89.24       87.00      5.71 o 
   0  -3   7        0.30       -0.68      1.31 o 
   1  -3   7        0.33        2.69      1.97 o 
   2  -3   7       94.42       87.60      9.04 o 
   3  -3   7       19.70       15.76      4.31 o 
   4  -3   7        0.23        1.28      2.58 o 
   5  -3   7       49.39       47.51      7.48 o 
   6  -3   7       43.10       37.60      7.11 o 
   7  -3   7       62.55       75.66      9.94 o 
   8  -3   7        0.00        2.70      2.06 o 
  -9  -2   7        0.04       -2.06      2.06 o 
  -8  -2   7      100.07       97.73     12.39 o 
  -7  -2   7       14.41       17.42      5.20 o 
  -6  -2   7       82.60       78.58      4.26 o 
  -5  -2   7        0.42        0.19      0.82 o 
  -4  -2   7        2.28        4.45      1.21 o 
  -3  -2   7        6.49        4.51      1.81 o 
  -2  -2   7        0.00       -1.14      1.14 o 
  -1  -2   7       64.18       64.17      4.90 o 
   0  -2   7      103.68      113.26      8.71 o 
   1  -2   7       23.86       18.03      2.40 o 
   2  -2   7        0.67       -0.56      0.86 o 
   3  -2   7      281.94      302.97     17.14 o 
   4  -2   7       35.74       36.21      6.45 o 
   5  -2   7       23.04       27.11      5.68 o 
   6  -2   7       58.36       52.33      5.46 o 
   7  -2   7       10.60       14.94      4.08 o 
   8  -2   7        3.53        5.23      3.26 o 
  -9  -1   7        5.97        4.82      3.59 o 
  -8  -1   7        4.43        4.58      2.68 o 
  -7  -1   7       33.82       33.00      4.32 o 
  -6  -1   7        1.72        1.63      1.24 o 
  -5  -1   7       49.77       51.55      4.41 o 
  -4  -1   7       93.53       96.89      5.93 o 
  -3  -1   7       12.76       11.98      2.99 o 
  -2  -1   7       70.45       77.20      7.07 o 
  -1  -1   7       10.41       13.41      3.17 o 
   0  -1   7        0.36       -0.23      0.85 o 
   1  -1   7      225.56      207.26      8.03 o 
   2  -1   7       35.82       32.61      5.34 o 
   3  -1   7       33.84       39.90      5.93 o 
   4  -1   7      233.94      218.57     14.26 o 
   5  -1   7        0.01        0.15      1.53 o 
   6  -1   7        4.10        8.16      3.34 o 
   7  -1   7        0.78       -0.26      1.62 o 
  -9   0   7        0.01        1.95      2.52 o 
  -8   0   7        0.71       -1.20      1.20 o 
  -7   0   7       25.61       27.60      3.39 o 
  -6   0   7        0.03        1.43      1.08 o 
  -5   0   7       37.03       42.62      4.78 o 
  -4   0   7       27.34       32.87      3.40 o 
  -3   0   7      200.26      207.53     11.98 o 
  -2   0   7        6.52        5.34      2.45 o 
  -1   0   7       36.62       36.80      3.70 o 
   0   0   7       19.58       19.72      2.53 o 
   1   0   7       60.49       57.74      4.47 o 
   2   0   7        2.96        0.42      1.66 o 
   3   0   7       69.74       78.52      8.64 o 
   4   0   7       18.53       14.14      4.20 o 
   5   0   7       14.44       16.23      4.69 o 
   6   0   7       16.42       20.13      4.72 o 
  -8   1   7        6.13       10.00      2.16 o 
  -7   1   7       29.80       25.07      3.92 o 
  -6   1   7       41.62       49.91      4.18 o 
  -5   1   7       29.15       28.94      3.11 o 
  -4   1   7      105.18       97.78      5.44 o 
  -3   1   7        0.34       -0.04      1.27 o 
  -2   1   7       32.84       32.23      3.76 o 
  -1   1   7       50.78       48.00      3.60 o 
   0   1   7        3.81        5.96      1.67 o 
   1   1   7       49.96       49.23      4.39 o 
   2   1   7        8.16        7.50      3.31 o 
   3   1   7        3.52        3.24      2.13 o 
   4   1   7        0.00       -0.41      1.01 o 
   5   1   7        2.41        8.16      3.39 o 
  -9   2   7        2.64        3.58      2.77 o 
  -8   2   7        0.03        2.73      1.96 o 
  -7   2   7       24.22       17.86      4.34 o 
  -6   2   7        5.41        5.56      1.23 o 
  -5   2   7       37.48       40.00      3.77 o 
  -4   2   7       41.66       39.07      5.51 o 
  -3   2   7      152.55      145.87      5.49 o 
  -2   2   7       71.03       66.13      4.24 o 
  -1   2   7       46.44       46.52      3.81 o 
   0   2   7        0.52       -1.24      1.24 o 
   1   2   7        2.10        1.57      1.87 o 
   2   2   7       60.40       56.18      7.48 o 
   3   2   7        1.88        5.19      2.51 o 
   4   2   7        4.25        3.39      2.88 o 
  -9   3   7        7.19       12.95      3.95 o 
  -8   3   7        2.54        3.56      2.50 o 
  -7   3   7        6.77        6.13      2.89 o 
  -6   3   7        0.00       -2.60      2.95 o 
  -5   3   7       20.72       17.29      4.31 o 
  -4   3   7       43.55       52.63      7.16 o 
  -3   3   7       11.22        7.10      3.09 o 
  -2   3   7       81.39      102.13     10.15 o 
  -1   3   7      156.29      166.35     12.89 o 
   0   3   7       14.07       20.19      4.51 o 
   1   3   7       11.53       14.62      4.00 o 
   2   3   7        9.62        9.18      3.42 o 
   3   3   7        2.97        2.26      1.92 o 
  -9   4   7        2.93        8.36      4.20 o 
  -8   4   7       14.43       19.49      5.30 o 
  -7   4   7        0.09        1.08      1.96 o 
  -6   4   7       17.08       17.60      5.04 o 
  -5   4   7       16.44       17.01      4.47 o 
  -4   4   7       33.88       34.05      6.28 o 
  -3   4   7       83.13      104.93     10.89 o 
  -2   4   7        4.15        6.47      3.40 o 
  -1   4   7        5.60        2.94      1.83 o 
   0   4   7        4.59        5.05      2.93 o 
   1   4   7       12.74       14.66      4.85 o 
   2   4   7        0.96        1.84      2.74 o 
  -7   5   7        2.76        6.98      3.28 o 
  -6   5   7       27.70       27.75      5.65 o 
  -5   5   7       18.13       11.29      3.82 o 
  -4   5   7        0.71        2.50      2.50 o 
  -3   5   7        9.38       12.80      4.44 o 
  -2   5   7        0.12       -0.33      1.72 o 
  -1   5   7       22.91       30.63      5.99 o 
   0   5   7        6.70        6.54      2.79 o 
   2 -11   8        0.18        1.19      3.96 o 
   3 -11   8        9.97        4.28      3.59 o 
   4 -11   8        7.51       14.65      5.63 o 
   0 -10   8        3.50       -2.93      2.93 o 
   1 -10   8        3.48        5.26      3.62 o 
   2 -10   8        0.51       -3.79      3.79 o 
   3 -10   8        9.01        3.34      3.21 o 
   4 -10   8        0.20       -4.35      4.35 o 
   5 -10   8        0.93       -3.44      4.54 o 
   6 -10   8        0.16       -2.48      3.05 o 
  -1  -9   8        1.65       -5.33      5.33 o 
   0  -9   8        0.22       -0.10      2.15 o 
   1  -9   8        1.36        4.18      2.87 o 
   2  -9   8        0.01       -0.85      3.20 o 
   3  -9   8       16.98       14.10      5.17 o 
   4  -9   8       10.50       11.89      4.22 o 
   5  -9   8        8.56        7.84      4.92 o 
   6  -9   8       74.28       80.58     12.29 o 
   7  -9   8        5.47       10.34      5.05 o 
  -3  -8   8        2.37        4.82      4.99 o 
  -2  -8   8        0.00       -3.33      3.33 o 
  -1  -8   8        0.47        0.94      1.96 o 
   0  -8   8        8.19       12.42      3.79 o 
   1  -8   8       23.42       23.39      5.90 o 
   2  -8   8        2.17        3.38      3.16 o 
   3  -8   8        8.03       12.10      4.86 o 
   4  -8   8        5.82        4.73      3.27 o 
   5  -8   8       34.60       31.90      7.66 o 
   6  -8   8       42.68       44.28      9.13 o 
   7  -8   8       56.77       51.17      9.95 o 
  -4  -7   8        7.50       11.17      5.43 o 
  -3  -7   8        6.20        9.74      3.64 o 
  -2  -7   8       10.91        8.20      2.59 o 
  -1  -7   8       42.82       53.04      7.01 o 
   0  -7   8       12.84       12.30      4.24 o 
   1  -7   8        6.64        3.31      2.45 o 
   2  -7   8        3.93        6.12      3.14 o 
   3  -7   8        0.25        1.03      2.22 o 
   4  -7   8        7.42        6.66      4.16 o 
   5  -7   8        8.75       -1.07      3.20 o 
   6  -7   8        0.19        1.70      2.35 o 
   7  -7   8        5.73        3.50      3.21 o 
   8  -7   8        0.22       -4.24      4.24 o 
  -5  -6   8       25.01       24.99      7.62 o 
  -4  -6   8       41.53       44.20      9.52 o 
  -3  -6   8        0.21        2.01      1.13 o 
  -2  -6   8       15.22       12.79      2.29 o 
  -1  -6   8        2.83        2.90      1.81 o 
   0  -6   8       25.65       25.96      5.29 o 
   1  -6   8       14.59       11.60      4.36 o 
   2  -6   8        0.73        4.14      2.80 o 
   3  -6   8       26.89       32.58      6.78 o 
   4  -6   8       24.34       29.01      6.71 o 
   5  -6   8       19.30       16.34      5.26 o 
   6  -6   8        0.00        5.28      3.69 o 
   7  -6   8        0.67       -0.95      2.64 o 
   8  -6   8       12.04       19.50      5.89 o 
  -6  -5   8        0.54        2.29      2.71 o 
  -5  -5   8        4.38        3.90      4.17 o 
  -4  -5   8        3.89        4.64      3.17 o 
  -3  -5   8       33.06       34.81      3.12 o 
  -2  -5   8       22.07       21.50      3.70 o 
  -1  -5   8       24.34       20.95      4.29 o 
   0  -5   8       64.78       54.79      7.39 o 
   1  -5   8      744.86      719.40     27.11 o 
   2  -5   8        8.30        9.60      3.66 o 
   3  -5   8       48.37       58.66      8.36 o 
   4  -5   8       17.40       22.33      5.68 o 
   5  -5   8       18.04       28.01      6.52 o 
   6  -5   8        0.38       -2.12      2.97 o 
   7  -5   8       12.22        8.77      3.82 o 
   8  -5   8        1.41        4.01      4.11 o 
  -7  -4   8        1.51        2.62      2.85 o 
  -6  -4   8        0.22        2.32      2.18 o 
  -5  -4   8        3.71        3.72      0.92 o 
  -4  -4   8       17.51       17.15      3.12 o 
  -3  -4   8        8.29        7.11      2.20 o 
  -2  -4   8       57.56       66.66      6.45 o 
  -1  -4   8      158.44      170.34     10.77 o 
   0  -4   8       83.60       91.77      9.27 o 
   1  -4   8      125.17      139.83     11.74 o 
   2  -4   8       29.60       26.07      5.32 o 
   3  -4   8        7.03        7.89      3.51 o 
   4  -4   8        3.68        6.01      3.09 o 
   5  -4   8       51.89       53.71      8.42 o 
   6  -4   8       30.21       39.33      7.84 o 
   7  -4   8        0.32       -0.96      1.47 o 
   8  -4   8        3.60        1.47      3.30 o 
  -8  -3   8        7.61       11.46      4.87 o 
  -7  -3   8        5.59       11.83      4.73 o 
  -6  -3   8        0.03        4.30      3.62 o 
  -5  -3   8       10.66        7.32      1.78 o 
  -4  -3   8       46.49       51.28      4.60 o 
  -3  -3   8        2.42        4.34      1.76 o 
  -2  -3   8        0.45       -0.21      1.39 o 
  -1  -3   8        8.43        8.85      2.80 o 
   0  -3   8       11.32       13.13      3.16 o 
   1  -3   8        0.12        1.05      1.61 o 
   2  -3   8        0.03       -1.94      2.09 o 
   3  -3   8       21.02       19.11      4.74 o 
   4  -3   8       15.03       18.09      5.11 o 
   5  -3   8        0.05        3.02      2.27 o 
   6  -3   8       15.85        6.61      3.65 o 
   7  -3   8       15.87       20.69      6.04 o 
  -9  -2   8        0.72        5.10      4.22 o 
  -8  -2   8       26.62       30.95      7.68 o 
  -7  -2   8       11.89        8.91      4.43 o 
  -6  -2   8       59.01       65.92      5.08 o 
  -5  -2   8       85.64       88.53      6.04 o 
  -4  -2   8      103.44       95.63      6.25 o 
  -3  -2   8       15.67       19.61      3.74 o 
  -2  -2   8        1.72        4.21      1.73 o 
  -1  -2   8        2.31        5.76      2.42 o 
   0  -2   8        0.80       -0.09      1.24 o 
   1  -2   8        0.57        1.33      2.15 o 
   2  -2   8       52.59       47.82      6.86 o 
   3  -2   8        8.39        8.60      3.56 o 
   4  -2   8      152.64      152.56     12.59 o 
   5  -2   8       16.84       18.26      4.88 o 
   6  -2   8        4.89        4.27      3.06 o 
   7  -2   8        0.34        2.79      2.42 o 
  -9  -1   8        1.37        2.41      2.48 o 
  -8  -1   8        4.99       -1.34      2.96 o 
  -7  -1   8        1.90       -0.19      1.99 o 
  -6  -1   8        4.95        6.25      2.01 o 
  -5  -1   8        6.63        4.35      2.88 o 
  -4  -1   8        9.24        5.93      1.79 o 
  -3  -1   8        3.09        4.34      1.91 o 
  -2  -1   8       11.97        5.84      2.39 o 
  -1  -1   8       17.21       18.57      4.04 o 
   0  -1   8        2.21        3.52      1.40 o 
   1  -1   8      180.80      163.71     12.17 o 
   2  -1   8       29.22       39.63      6.33 o 
   3  -1   8        0.52        0.70      1.47 o 
   4  -1   8       70.47       68.99      8.84 o 
   5  -1   8       75.42       68.89      8.85 o 
   6  -1   8       44.05       43.90      7.43 o 
  -8   0   8        0.00        2.25      1.45 o 
  -7   0   8        0.45        0.30      1.20 o 
  -6   0   8       21.71       23.65      5.35 o 
  -5   0   8        3.59        3.28      1.54 o 
  -4   0   8        3.88        7.50      2.02 o 
  -3   0   8       24.60       30.23      5.25 o 
  -2   0   8       16.54       15.05      2.20 o 
  -1   0   8       22.47       20.30      2.62 o 
   0   0   8       31.04       26.83      3.12 o 
   1   0   8        4.89        3.52      2.00 o 
   2   0   8       20.77       21.50      4.78 o 
   3   0   8        0.07       -1.63      1.71 o 
   4   0   8       10.04       11.99      3.82 o 
   5   0   8        2.28        5.44      2.45 o 
   6   0   8        0.27       -3.67      3.67 o 
  -8   1   8        0.49        2.66      1.93 o 
  -7   1   8       10.79       13.93      3.55 o 
  -6   1   8       45.46       44.22      4.18 o 
  -5   1   8       21.13       23.34      2.89 o 
  -4   1   8        6.62        7.91      2.39 o 
  -3   1   8       45.38       42.79      3.20 o 
  -2   1   8        0.52        2.12      1.19 o 
  -1   1   8       24.61       21.17      2.69 o 
   0   1   8        2.21        2.93      1.83 o 
   1   1   8        0.98        2.24      1.59 o 
   2   1   8        0.27       -1.59      1.59 o 
   3   1   8        8.54        9.73      3.94 o 
   4   1   8        1.17        2.86      2.74 o 
   5   1   8        0.94        5.03      2.45 o 
  -9   2   8        9.79       17.37      4.10 o 
  -8   2   8       10.53       15.40      3.79 o 
  -7   2   8        5.82        6.85      2.81 o 
  -6   2   8       34.43       45.60      7.08 o 
  -5   2   8       50.33       55.31      7.40 o 
  -4   2   8       33.89       30.29      5.66 o 
  -3   2   8       10.76       11.26      3.63 o 
  -2   2   8        2.68        1.94      1.91 o 
  -1   2   8      188.34      188.33     14.04 o 
   0   2   8        1.92        3.99      2.74 o 
   1   2   8       66.78       55.23      8.06 o 
   2   2   8        2.05        4.49      2.29 o 
   3   2   8        0.00        2.09      2.43 o 
   4   2   8       12.64        9.88      5.92 o 
  -9   3   8        1.44        3.04      2.58 o 
  -8   3   8        0.44        3.83      2.44 o 
  -7   3   8        1.39        2.57      2.44 o 
  -6   3   8        4.32        1.60      2.23 o 
  -5   3   8       65.82       72.04      9.10 o 
  -4   3   8       19.66       16.63      4.45 o 
  -3   3   8       90.66      100.34     11.01 o 
  -2   3   8       33.69       37.02      6.62 o 
  -1   3   8       12.03        5.72      3.04 o 
   0   3   8        2.93        4.67      2.85 o 
   1   3   8        1.83        3.10      2.47 o 
   2   3   8       11.99       17.54      4.96 o 
  -6   4   8       18.79       17.16      4.59 o 
  -5   4   8       34.33       41.00      7.40 o 
  -4   4   8        1.15        0.39      1.83 o 
  -3   4   8        2.53        3.35      2.61 o 
  -2   4   8        3.23       -3.15      3.15 o 
  -1   4   8        5.03        7.58      3.24 o 
   2 -11   9       36.43       35.93      8.43 o 
   3 -11   9        0.45        5.82      3.92 o 
   1 -10   9        2.22       -0.42      2.68 o 
   2 -10   9        0.00       -0.59      2.37 o 
   3 -10   9        3.44        9.81      4.21 o 
   4 -10   9        4.55        1.23      2.37 o 
   5 -10   9        0.43       -2.28      3.35 o 
  -1  -9   9       37.05       42.10      9.66 o 
   0  -9   9       11.23       16.77      4.96 o 
   1  -9   9       15.51       15.99      4.63 o 
   2  -9   9        2.78        2.73      2.74 o 
   3  -9   9       11.02       14.80      5.08 o 
   4  -9   9       43.53       51.21      9.91 o 
   5  -9   9        1.96        6.02      4.30 o 
   6  -9   9        0.51        1.00      3.44 o 
  -2  -8   9        0.08       -3.81      4.30 o 
  -1  -8   9       22.48       18.90      4.82 o 
   0  -8   9       10.70       12.92      4.30 o 
   1  -8   9        2.77        5.33      3.66 o 
   2  -8   9        4.24        9.92      4.00 o 
   3  -8   9        2.75       -1.11      2.85 o 
   4  -8   9       17.75       22.20      6.47 o 
   5  -8   9        0.11       -0.66      1.83 o 
   6  -8   9       21.09       18.92      5.91 o 
  -4  -7   9       17.50       21.83      7.70 o 
  -3  -7   9       31.20       41.69      9.11 o 
  -2  -7   9        1.40        0.32      0.61 o 
  -1  -7   9        7.83       10.56      3.59 o 
   0  -7   9       21.66       20.31      5.39 o 
   1  -7   9       12.95        8.58      3.80 o 
   2  -7   9        1.02       -2.70      2.95 o 
   3  -7   9       37.20       40.54      7.92 o 
   4  -7   9       35.58       38.90      7.85 o 
   5  -7   9       16.22       24.51      6.83 o 
   6  -7   9        4.00        3.40      2.87 o 
   7  -7   9        2.28       -2.35      2.35 o 
  -5  -6   9        0.03       -1.47      3.84 o 
  -4  -6   9       12.66       12.17      4.24 o 
  -3  -6   9       10.01        9.08      4.88 o 
  -2  -6   9        0.56       -1.23      1.23 o 
  -1  -6   9       31.71       30.93      5.96 o 
   0  -6   9      104.09      104.66     10.67 o 
   1  -6   9        6.84        6.50      3.29 o 
   2  -6   9       37.46       29.76      6.92 o 
   3  -6   9        2.96       -4.09      4.09 o 
   4  -6   9        2.55       -0.27      2.30 o 
   5  -6   9        7.35        4.81      3.24 o 
   6  -6   9        0.61       -2.01      2.65 o 
   7  -6   9        0.00       -2.67      3.44 o 
  -6  -5   9        0.41        0.31      3.54 o 
  -5  -5   9        0.62       -3.42      3.50 o 
  -4  -5   9        0.53        0.95      1.84 o 
  -3  -5   9        8.62       10.19      2.21 o 
  -2  -5   9        3.89        2.34      2.12 o 
  -1  -5   9       88.48       87.31      8.34 o 
   0  -5   9        3.48        4.40      2.82 o 
   1  -5   9       78.18       78.67      9.52 o 
   2  -5   9      271.20      259.19     17.60 o 
   3  -5   9        0.20       -0.65      3.25 o 
   4  -5   9       65.08       67.22      9.67 o 
   5  -5   9        6.38        6.31      3.77 o 
   6  -5   9        0.59        0.61      2.05 o 
   7  -5   9        0.25       -0.22      1.67 o 
  -7  -4   9        0.12        2.63      2.31 o 
  -6  -4   9        0.03       -3.91      4.32 o 
  -5  -4   9       12.48       21.78      5.72 o 
  -4  -4   9        1.81       -0.87      1.52 o 
  -3  -4   9       26.49       25.71      4.31 o 
  -2  -4   9      121.75      116.37      9.33 o 
  -1  -4   9      156.02      173.32     11.77 o 
   0  -4   9      285.94      264.00     15.07 o 
   1  -4   9        0.62        1.84      2.15 o 
   2  -4   9        5.50        7.65      3.85 o 
   3  -4   9       10.93        7.18      3.43 o 
   4  -4   9        5.36        5.72      3.47 o 
   5  -4   9        0.00        1.58      1.55 o 
   6  -4   9        0.52        1.20      1.82 o 
   7  -4   9        0.09        0.49      2.68 o 
  -8  -3   9        7.70        5.68      4.32 o 
  -7  -3   9       52.50       44.96      9.42 o 
  -6  -3   9        0.74       -3.74      3.74 o 
  -5  -3   9       75.11       76.18      5.82 o 
  -4  -3   9       29.29       33.51      5.52 o 
  -3  -3   9       88.32       85.64      8.06 o 
  -2  -3   9       49.80       52.00      6.50 o 
  -1  -3   9        3.27        4.33      2.41 o 
   0  -3   9       10.50       11.17      3.36 o 
   1  -3   9        7.12        7.83      3.02 o 
   2  -3   9        7.68        7.46      3.52 o 
   3  -3   9        8.36        8.88      3.37 o 
   4  -3   9       14.28       21.56      5.03 o 
   5  -3   9       43.75       47.44      7.69 o 
   6  -3   9       26.59       35.03      6.75 o 
  -8  -2   9       12.83       11.50      4.75 o 
  -7  -2   9        9.31        5.91      3.83 o 
  -6  -2   9       70.31       77.98      6.10 o 
  -5  -2   9        5.93        3.88      1.59 o 
  -4  -2   9        3.59        3.85      1.96 o 
  -3  -2   9       73.95       71.37      7.57 o 
  -2  -2   9       14.19       16.09      3.91 o 
  -1  -2   9       35.11       39.94      5.97 o 
   0  -2   9       13.89        9.55      3.34 o 
   1  -2   9       83.31       89.04      9.44 o 
   2  -2   9       80.60       90.48      9.78 o 
   3  -2   9        0.01        0.41      1.81 o 
   4  -2   9       22.21       17.70      4.48 o 
   5  -2   9       40.32       44.98      7.56 o 
   6  -2   9        6.07        8.81      3.55 o 
  -7  -1   9       11.83        9.80      5.23 o 
  -6  -1   9        2.85        2.84      1.64 o 
  -5  -1   9        4.52        1.37      1.44 o 
  -4  -1   9       23.51       22.34      3.28 o 
  -3  -1   9        1.31        4.23      2.39 o 
  -2  -1   9       10.81       10.96      3.33 o 
  -1  -1   9       10.81        5.90      1.80 o 
   0  -1   9       38.57       42.60      6.52 o 
   1  -1   9        1.57        0.62      2.04 o 
   2  -1   9       61.94       57.53      8.21 o 
   3  -1   9        8.14        7.94      3.35 o 
   4  -1   9       28.91       33.55      6.94 o 
   5  -1   9        1.33        3.80      2.02 o 
  -7   0   9        0.37       -1.87      1.87 o 
  -6   0   9        0.47        1.44      1.79 o 
  -5   0   9       36.51       43.05      5.97 o 
  -4   0   9        3.26        5.43      1.68 o 
  -3   0   9       16.79       15.34      4.15 o 
  -2   0   9       34.70       32.14      5.88 o 
  -1   0   9        0.32       -1.52      1.52 o 
   0   0   9       31.43       33.16      6.03 o 
   1   0   9       17.12       12.94      4.23 o 
   2   0   9       32.25       36.22      6.69 o 
   3   0   9        0.08        1.81      2.01 o 
   4   0   9       16.73       19.38      5.22 o 
  -8   1   9       12.66       19.68      4.52 o 
  -7   1   9       21.91       19.04      4.64 o 
  -6   1   9       55.57       75.83      8.98 o 
  -5   1   9        1.24       -1.42      1.42 o 
  -4   1   9        7.50       11.11      3.80 o 
  -3   1   9        0.05        1.67      1.86 o 
  -2   1   9      133.35      134.18     12.20 o 
  -1   1   9        0.29        1.61      1.89 o 
   0   1   9       34.96       36.21      6.65 o 
   1   1   9       19.71       23.15      5.51 o 
   2   1   9       26.44       19.12      5.57 o 
   3   1   9        1.61        1.91      2.74 o 
  -8   2   9        1.19       -0.73      0.93 o 
  -7   2   9        6.96        5.55      3.14 o 
  -6   2   9        3.74        0.02      2.09 o 
  -5   2   9        1.38        6.35      3.58 o 
  -4   2   9        1.71        1.05      1.68 o 
  -3   2   9       57.43       65.14      9.04 o 
  -2   2   9       41.79       50.86      8.09 o 
  -1   2   9        0.86       -3.02      3.02 o 
   0   2   9        3.80       -0.78      2.22 o 
   1   2   9        0.09       -0.25      0.66 o 
  -6   3   9        0.18       -2.60      2.60 o 
  -5   3   9        4.44        2.42      2.90 o 
  -4   3   9        3.22        3.15      2.40 o 
  -3   3   9        8.88        8.16      3.79 o 
  -2   3   9       34.63       47.14      8.25 o 
   2 -11  10        4.87       -0.66      2.99 o 
   1 -10  10        6.42       10.89      4.31 o 
   2 -10  10        0.23        6.52      4.45 o 
   3 -10  10        1.84        4.62      3.88 o 
   0  -9  10        0.00        1.67      3.34 o 
   1  -9  10        9.80       17.50      5.59 o 
   2  -9  10        6.41       11.02      4.77 o 
   3  -9  10       18.71       30.06      6.65 o 
   4  -9  10       85.89      105.30     14.11 o 
  -2  -8  10        0.22        0.27      2.85 o 
  -1  -8  10       12.84       14.03      4.60 o 
   0  -8  10        1.27       -2.95      2.95 o 
   1  -8  10       29.59       43.11      7.87 o 
   2  -8  10        3.81        4.42      3.83 o 
   3  -8  10       11.13       11.31      5.24 o 
   4  -8  10        0.37       -1.49      1.71 o 
   5  -8  10        0.11       -4.15      4.15 o 
  -3  -7  10       11.49       10.00      5.59 o 
  -2  -7  10        4.03        1.34      1.21 o 
  -1  -7  10        0.12       -0.57      2.35 o 
   0  -7  10        2.37       -1.07      2.64 o 
   1  -7  10       20.71       23.21      5.99 o 
   2  -7  10        3.72        3.77      2.54 o 
   3  -7  10        1.30        5.21      3.33 o 
   4  -7  10        6.52       12.21      4.51 o 
   5  -7  10        5.11        1.50      2.49 o 
  -4  -6  10        4.99       10.00      5.22 o 
  -3  -6  10       16.76       18.13      3.19 o 
  -2  -6  10       16.91       10.42      3.18 o 
  -1  -6  10       37.41       37.79      5.97 o 
   0  -6  10        0.83       -0.36      1.88 o 
   1  -6  10       47.61       47.69      7.74 o 
   2  -6  10       49.37       41.70      7.81 o 
   3  -6  10        5.16        8.93      4.00 o 
   4  -6  10       23.62       19.35      5.85 o 
   5  -6  10        0.84        3.41      3.21 o 
  -5  -5  10        3.76        2.48      3.42 o 
  -4  -5  10        1.33       -0.38      1.42 o 
  -3  -5  10        1.58       -1.61      1.61 o 
  -2  -5  10        9.18        6.08      2.67 o 
  -1  -5  10       18.70       21.51      4.64 o 
   0  -5  10       49.26       52.41      7.15 o 
   1  -5  10       47.74       54.10      8.56 o 
   2  -5  10       16.20       21.23      5.39 o 
   3  -5  10        0.05        1.78      2.24 o 
   4  -5  10        1.29        2.08      2.32 o 
   5  -5  10        2.74        9.90      3.43 o 
  -6  -4  10        3.21        0.02      2.78 o 
  -5  -4  10        0.78        0.88      2.11 o 
  -4  -4  10       21.25       26.72      3.93 o 
  -3  -4  10       51.82       52.87      6.78 o 
  -2  -4  10       14.72       12.04      3.48 o 
  -1  -4  10        0.19        1.45      2.08 o 
   0  -4  10       28.97       29.95      5.59 o 
   1  -4  10        5.53        6.60      3.34 o 
   2  -4  10       10.01        9.35      3.59 o 
   3  -4  10        9.49       11.77      3.14 o 
   4  -4  10       83.02       85.55      8.53 o 
   5  -4  10        0.76       -0.87      2.08 o 
  -7  -3  10       24.84       23.65      7.46 o 
  -6  -3  10       17.52       18.12      5.67 o 
  -5  -3  10       25.50       27.12      3.92 o 
  -4  -3  10        8.91        7.28      2.19 o 
  -3  -3  10        9.35       11.53      3.35 o 
  -2  -3  10       26.76       20.46      4.46 o 
  -1  -3  10        7.46        7.69      3.03 o 
   0  -3  10        0.65        3.75      2.30 o 
   1  -3  10       12.76        7.23      3.48 o 
   2  -3  10       21.09       21.56      5.22 o 
   3  -3  10        1.27        0.91      1.85 o 
   4  -3  10        0.36       -0.38      1.16 o 
  -7  -2  10        9.10       10.87      4.28 o 
  -6  -2  10        1.35        0.80      2.41 o 
  -5  -2  10       10.43       16.40      4.80 o 
  -4  -2  10        4.54        8.65      2.39 o 
  -3  -2  10       38.84       49.84      7.04 o 
  -2  -2  10        0.67        0.99      2.26 o 
  -1  -2  10       31.95       32.87      5.87 o 
   0  -2  10       62.24       71.15      8.80 o 
   1  -2  10        1.66        4.55      3.12 o 
   2  -2  10      128.57      119.39     12.04 o 
   3  -2  10        7.10        7.29      3.43 o 
   4  -2  10       13.06       20.11      5.23 o 
  -7  -1  10        8.48        8.56      3.15 o 
  -6  -1  10       11.62       15.74      4.23 o 
  -5  -1  10        0.02        1.52      1.45 o 
  -4  -1  10        4.42        7.51      2.07 o 
  -3  -1  10       52.89       62.44      8.28 o 
  -2  -1  10        5.41        8.12      3.52 o 
  -1  -1  10       21.68       20.98      5.28 o 
   0  -1  10       16.15       14.62      4.16 o 
   1  -1  10       10.65       10.12      3.66 o 
   2  -1  10        1.55        0.41      1.26 o 
   3  -1  10        5.95        9.82      4.05 o 
  -7   0  10        9.80        8.92      3.49 o 
  -6   0  10        0.04        2.65      2.83 o 
  -5   0  10        0.16       -2.21      2.21 o 
  -4   0  10        0.64       -0.23      1.45 o 
  -3   0  10       10.54       16.99      4.98 o 
  -2   0  10       25.98       19.48      5.17 o 
  -1   0  10       28.83       17.00      5.07 o 
   0   0  10        1.70        2.66      2.84 o 
   1   0  10        4.44        5.80      3.50 o 
   2   0  10       13.61       21.84      5.88 o 
  -7   1  10        9.07        3.25      1.89 o 
  -6   1  10        0.89        1.69      2.56 o 
  -5   1  10       89.09       99.95     10.84 o 
  -4   1  10       22.60       24.82      5.46 o 
  -3   1  10      118.79      143.65     13.37 o 
  -2   1  10       24.69       25.24      5.80 o 
  -1   1  10        9.22        6.23      2.80 o 
   0   1  10        0.59       -2.36      2.36 o 
   1 -10  11        3.09        2.07      3.54 o 
   0  -9  11        0.21       -1.28      2.39 o 
   1  -9  11        3.29        8.07      4.64 o 
   2  -9  11        5.32       11.95      4.43 o 
  -1  -8  11        0.28       -1.76      1.89 o 
   0  -8  11        0.53        0.07      1.92 o 
   1  -8  11        6.41        7.34      3.90 o 
   2  -8  11        0.31       -0.85      1.36 o 
   3  -8  11        1.62       -0.27      0.86 o 
  -2  -7  11        3.18        4.63      2.63 o 
  -1  -7  11        8.67        5.24      2.84 o 
   0  -7  11        1.52        1.31      3.03 o 
   1  -7  11       58.62       61.83      9.77 o 
   2  -7  11       35.23       41.03      8.29 o 
   3  -7  11        5.79        1.10      1.98 o 
  -4  -6  11       14.97       16.61      6.79 o 
  -3  -6  11        0.21       -1.61      1.61 o 
  -2  -6  11       16.41       20.52      4.69 o 
  -1  -6  11        1.36        0.74      1.47 o 
   0  -6  11      122.06      130.01     11.87 o 
   1  -6  11       65.95       60.96      6.38 o 
   2  -6  11        0.90        3.60      4.13 o 
   3  -6  11        2.50       -0.13      4.11 o 
   4  -6  11        3.63        5.63      3.21 o 
  -5  -5  11        0.18       -4.07      4.07 o 
  -4  -5  11        1.62        3.11      2.88 o 
  -3  -5  11        3.75        3.63      2.12 o 
  -2  -5  11       10.12       15.23      3.97 o 
  -1  -5  11        0.97        4.58      3.03 o 
   0  -5  11       17.37       16.21      4.18 o 
   1  -5  11       13.81       10.60      3.95 o 
   2  -5  11        0.03       -2.63      2.63 o 
   3  -5  11        2.42        1.90      1.73 o 
  -6  -4  11        5.65       -0.14      0.68 o 
  -5  -4  11        2.64       18.22      6.46 o 
  -4  -4  11       29.35       30.75      4.50 o 
  -3  -4  11       38.82       41.79      6.43 o 
  -2  -4  11       29.64       25.73      5.36 o 
  -1  -4  11       10.63       16.41      4.19 o 
   0  -4  11        0.42        2.11      2.43 o 
   1  -4  11        0.08       -0.41      1.84 o 
   2  -4  11        0.00       -0.17      1.74 o 
   3  -4  11        1.08        1.31      2.00 o 
  -6  -3  11        3.53        1.83      2.77 o 
  -5  -3  11      124.43      129.08      8.85 o 
  -4  -3  11        0.06       -1.09      2.34 o 
  -3  -3  11       30.19       31.74      6.05 o 
  -2  -3  11        9.99        9.01      3.39 o 
  -1  -3  11        0.00        1.73      1.69 o 
   0  -3  11       19.85       19.46      4.98 o 
   1  -3  11        6.20        8.55      3.89 o 
   2  -3  11       17.64       22.55      6.01 o 
  -6  -2  11       17.81       14.77      4.07 o 
  -5  -2  11       15.39       17.34      4.69 o 
  -4  -2  11        0.00       -1.14      1.14 o 
  -3  -2  11       30.05       35.16      6.29 o 
  -2  -2  11       26.85       33.75      6.49 o 
  -1  -2  11       22.44       25.40      5.66 o 
   0  -2  11        0.79       -1.24      1.76 o 
   1  -2  11       19.85       17.38      5.17 o 
  -6  -1  11       14.36       20.91      4.75 o 
  -5  -1  11       19.06       23.70      5.34 o 
  -4  -1  11        4.76        4.37      3.04 o 
  -3  -1  11        7.17        8.09      3.62 o 
  -2  -1  11        0.20        2.35      2.37 o 
  -1  -1  11       22.04       30.91      6.38 o 
   0  -1  11        0.22        2.46      2.45 o 
  -6   0  11        8.46       12.47      4.38 o 
  -5   0  11       58.82       67.57      9.38 o 
  -4   0  11        2.83        8.68      3.32 o 
  -3   0  11       21.73       22.21      5.61 o 
   0  -9  12       24.01       24.07      6.52 o 
   0  -8  12        6.57        9.46      3.63 o 
   1  -8  12        4.08        6.98      3.92 o 
  -1  -7  12        2.45        0.43      1.58 o 
   0  -7  12       66.93       67.47      9.01 o 
   1  -7  12        9.76        8.51      2.55 o 
  -2  -6  12        0.50        4.51      2.80 o 
  -1  -6  12        5.41        7.23      3.47 o 
   0  -6  12       10.91       13.66      4.21 o 
   1  -6  12        1.20        7.71      3.70 o 
  -4  -5  12        0.22       -2.84      3.13 o 
  -3  -5  12        2.42        2.48      2.14 o 
  -2  -5  12        0.68        0.07      2.03 o 
  -1  -5  12        0.81       -1.17      1.99 o 
   0  -5  12        5.40        4.96      3.14 o 
   1  -5  12        4.35        6.64      3.11 o 
  -5  -4  12       28.02       43.81      9.03 o 
  -4  -4  12        0.08        4.94      1.85 o 
  -3  -4  12        0.36       -0.53      1.10 o 
  -2  -4  12        0.08       -1.44      2.45 o 
  -1  -4  12        0.85        2.40      2.32 o 
   0  -4  12        3.66        4.30      2.88 o 
  -5  -3  12        3.41       -0.21      1.29 o 
  -4  -3  12        6.21        8.86      3.58 o 
  -3  -3  12        4.08        6.06      3.05 o 
  -2  -3  12        5.74       13.46      4.49 o 
  -1  -3  12        1.57        2.59      2.52 o 
  -5  -2  12        5.35        3.76      3.00 o 
  -4  -2  12       11.19        7.28      4.40 o 
  -3  -2  12       13.48       17.15      4.93 o 
  -1  -7  13        4.24       -0.99      1.15 o 
  -2  -6  13        4.27       -1.02      2.43 o 
                                                 
